# Supplementary material for: A robust chaos-inspired artificial intelligence model for dealing with nonlinear dynamics in wind speed forecasting
Source: PeerJ Comput Sci. 2024 Oct 10;10:e2393. doi: 10.7717/peerj-cs.2393 (PMC11623228; doi:10.7717/peerj-cs.2393)
Supplement: Supplemental Information 1 [file peerj-cs-10-2393-s001.zip]

Archive with 3 entries (3 files):
- cs-102240-raw_data.txt
- cs-102240-ReadMe.txt
- cs-102240-raw_data.mat
