# Supplementary material for: A robust chaos-inspired artificial intelligence model for dealing with nonlinear dynamics in wind speed forecasting
Source: PeerJ Comput Sci. 2024 Oct 10;10:e2393. doi: 10.7717/peerj-cs.2393 (PMC11623228; doi:10.7717/peerj-cs.2393)
Supplement: Supplemental Information 1 [file peerj-cs-10-2393-s001.zip › cs-102240-raw_data.txt]

1.40000000000000
1.60000000000000
2.90000000000000
2.60000000000000
2.70000000000000
2.30000000000000
2.70000000000000
2.70000000000000
2.80000000000000
3.50000000000000
2.60000000000000
2.50000000000000
1.70000000000000
2.10000000000000
2.20000000000000
2.10000000000000
2
2
3.80000000000000
3.70000000000000
4.30000000000000
6.10000000000000
4.40000000000000
4.80000000000000
3.60000000000000
3.20000000000000
5
4.10000000000000
4
4.80000000000000
3.90000000000000
6
5
6.40000000000000
6.20000000000000
7.90000000000000
8
6.10000000000000
4.30000000000000
9
5.30000000000000
5.40000000000000
2.30000000000000
2.50000000000000
2.80000000000000
2.30000000000000
6.10000000000000
3.70000000000000
2.50000000000000
0.600000000000000
4.70000000000000
5.40000000000000
5.40000000000000
6.70000000000000
5.60000000000000
5
3.90000000000000
6.20000000000000
6.70000000000000
5.50000000000000
5.60000000000000
5.50000000000000
5.50000000000000
6.30000000000000
6.70000000000000
8
5.10000000000000
7.30000000000000
6.90000000000000
4.10000000000000
4.10000000000000
4.90000000000000
4.50000000000000
5.60000000000000
4.90000000000000
4.60000000000000
5
3.70000000000000
3.10000000000000
2
1.10000000000000
1.80000000000000
1.30000000000000
0.600000000000000
0
1.40000000000000
0.600000000000000
1
0.900000000000000
0.800000000000000
0.800000000000000
0.900000000000000
0.400000000000000
1
1.20000000000000
1.30000000000000
2.30000000000000
2
1.10000000000000
3.10000000000000
1.80000000000000
2.30000000000000
1.90000000000000
1.10000000000000
1.50000000000000
1.20000000000000
1
0
0
0.900000000000000
0.800000000000000
1.20000000000000
1.80000000000000
1.50000000000000
1.30000000000000
1.80000000000000
0.800000000000000
0.900000000000000
1.90000000000000
1.10000000000000
0.700000000000000
1
1.70000000000000
1.30000000000000
0.700000000000000
1.70000000000000
1.30000000000000
1.60000000000000
1.50000000000000
1.40000000000000
1.80000000000000
1.70000000000000
1.20000000000000
3
2.10000000000000
1.40000000000000
1.30000000000000
2.50000000000000
3.50000000000000
4.20000000000000
4.30000000000000
5.60000000000000
6.30000000000000
5.70000000000000
4.30000000000000
4.60000000000000
5.70000000000000
4
2.60000000000000
3.60000000000000
3.70000000000000
2.40000000000000
3.90000000000000
3
2.70000000000000
1.90000000000000
2
1.70000000000000
3.60000000000000
0
1.40000000000000
1
1.10000000000000
3
2.50000000000000
2.70000000000000
2.60000000000000
2.60000000000000
1.90000000000000
2.40000000000000
3.10000000000000
2.40000000000000
2.60000000000000
2.70000000000000
3.10000000000000
2.80000000000000
3.30000000000000
2.50000000000000
2.40000000000000
2.30000000000000
3
2.40000000000000
1.90000000000000
3.60000000000000
2
2.80000000000000
2.30000000000000
3.20000000000000
3
3.10000000000000
3.90000000000000
2.50000000000000
2.20000000000000
5.50000000000000
7.20000000000000
3.90000000000000
3.80000000000000
2.90000000000000
1.90000000000000
5.30000000000000
3
3.40000000000000
4.70000000000000
5.50000000000000
2.90000000000000
4.20000000000000
3.50000000000000
1.80000000000000
1.90000000000000
2.40000000000000
4.70000000000000
3.40000000000000
4
3.70000000000000
5.90000000000000
9.10000000000000
6.60000000000000
8.50000000000000
5.40000000000000
6.70000000000000
3.70000000000000
3.60000000000000
6.10000000000000
8.90000000000000
10.2000000000000
9.60000000000000
7.30000000000000
9
9.30000000000000
9.70000000000000
9.50000000000000
4
7.30000000000000
8.10000000000000
8.40000000000000
7.30000000000000
6.40000000000000
6.10000000000000
5.90000000000000
5.70000000000000
4.40000000000000
4.80000000000000
4.60000000000000
4.40000000000000
2.40000000000000
1.60000000000000
3.10000000000000
2.60000000000000
1.20000000000000
2.80000000000000
5
3.40000000000000
4.10000000000000
2.30000000000000
3.50000000000000
4.90000000000000
5.10000000000000
4.40000000000000
2.60000000000000
1.40000000000000
2.50000000000000
1.40000000000000
1.20000000000000
0.800000000000000
1.30000000000000
3.50000000000000
4
3.70000000000000
3.10000000000000
5.10000000000000
2.20000000000000
2.50000000000000
2.70000000000000
1.10000000000000
1.10000000000000
1.20000000000000
0.800000000000000
2.60000000000000
7.60000000000000
5.70000000000000
8.20000000000000
6.60000000000000
5.60000000000000
6.20000000000000
4.40000000000000
4.90000000000000
5.60000000000000
5.80000000000000
6.20000000000000
7
5
4
4.20000000000000
1.40000000000000
1.70000000000000
2.10000000000000
1.50000000000000
2.20000000000000
2.40000000000000
2.90000000000000
3.50000000000000
3.70000000000000
4.90000000000000
5
5.30000000000000
5.50000000000000
5.80000000000000
3.70000000000000
3.40000000000000
4.90000000000000
4.60000000000000
2.40000000000000
1.60000000000000
0.600000000000000
3.50000000000000
3.60000000000000
7.20000000000000
4.90000000000000
7.50000000000000
8.20000000000000
5.90000000000000
5.50000000000000
2.80000000000000
2.30000000000000
1.90000000000000
1.80000000000000
1.40000000000000
0.500000000000000
0.100000000000000
5.50000000000000
8.10000000000000
9.50000000000000
8.30000000000000
7.70000000000000
5.40000000000000
6.80000000000000
6.40000000000000
4.70000000000000
6.50000000000000
4.70000000000000
6.30000000000000
5.20000000000000
5.10000000000000
3.30000000000000
3
1.10000000000000
1.10000000000000
1.10000000000000
1.40000000000000
1.30000000000000
1.60000000000000
2
0.900000000000000
0.600000000000000
1.90000000000000
1
2.80000000000000
4.90000000000000
6.50000000000000
8.10000000000000
7
7
6.70000000000000
5.40000000000000
2.80000000000000
2.10000000000000
0.700000000000000
1.20000000000000
2.60000000000000
1.90000000000000
3.20000000000000
3
1.10000000000000
1.40000000000000
1.60000000000000
1.50000000000000
2.30000000000000
2.60000000000000
2.50000000000000
3.30000000000000
3.30000000000000
3.20000000000000
3.10000000000000
3.90000000000000
3.90000000000000
2
3.50000000000000
2.70000000000000
1.10000000000000
3
1.80000000000000
2.20000000000000
1.50000000000000
2.20000000000000
1.40000000000000
2.40000000000000
1.10000000000000
6
4
5.40000000000000
4.70000000000000
1.80000000000000
1.70000000000000
2.70000000000000
1.80000000000000
1.70000000000000
1.30000000000000
1.80000000000000
2.10000000000000
2.50000000000000
3.20000000000000
2.80000000000000
2.50000000000000
2.80000000000000
4.30000000000000
2.90000000000000
4.40000000000000
5.60000000000000
3.50000000000000
2.10000000000000
1.20000000000000
0.800000000000000
1.80000000000000
0.800000000000000
1.70000000000000
3.70000000000000
3
2.40000000000000
2.20000000000000
4.30000000000000
0.900000000000000
0
1.80000000000000
1.40000000000000
1.60000000000000
1.20000000000000
3.10000000000000
1.90000000000000
2
1.10000000000000
0.900000000000000
0.500000000000000
0.900000000000000
1
1.10000000000000
1.70000000000000
1.20000000000000
2
1.80000000000000
1.10000000000000
0.800000000000000
1.60000000000000
1.30000000000000
1.50000000000000
2.10000000000000
4.90000000000000
4.60000000000000
5.20000000000000
5.80000000000000
5.30000000000000
4.10000000000000
5.60000000000000
6
5.40000000000000
4.50000000000000
4.50000000000000
6.40000000000000
2.40000000000000
4.10000000000000
4.90000000000000
1.50000000000000
2.50000000000000
2.80000000000000
4.20000000000000
3.70000000000000
1.80000000000000
2.20000000000000
2.80000000000000
2.20000000000000
1.90000000000000
1
3.90000000000000
2.10000000000000
0.600000000000000
2.10000000000000
3
4.60000000000000
4.20000000000000
4.70000000000000
4.60000000000000
7
6.60000000000000
7.80000000000000
10.6000000000000
10.7000000000000
9.90000000000000
8.60000000000000
9.20000000000000
8.60000000000000
7.20000000000000
9.80000000000000
10
11.1000000000000
11
9.40000000000000
9
7.50000000000000
8.30000000000000
5.50000000000000
7.70000000000000
6.50000000000000
8.70000000000000
10.7000000000000
8.50000000000000
8.50000000000000
10
8.90000000000000
8.80000000000000
8.10000000000000
7.80000000000000
10.3000000000000
9
8.20000000000000
9.40000000000000
8.90000000000000
8.30000000000000
8.20000000000000
4.90000000000000
5.10000000000000
2.60000000000000
1.10000000000000
0.900000000000000
0.500000000000000
0.500000000000000
0.900000000000000
3.30000000000000
2
1.50000000000000
1.40000000000000
1.30000000000000
0.800000000000000
0.700000000000000
0.700000000000000
3.70000000000000
1.70000000000000
2.10000000000000
1.70000000000000
1.60000000000000
1.40000000000000
0.600000000000000
0.700000000000000
4.20000000000000
4.30000000000000
7.90000000000000
10.7000000000000
7.40000000000000
9.30000000000000
8.40000000000000
10.2000000000000
9.90000000000000
9.80000000000000
9
9.40000000000000
9.50000000000000
10.6000000000000
11.1000000000000
10.7000000000000
9
9.60000000000000
10.8000000000000
12
12.2000000000000
10.1000000000000
8.90000000000000
10
9.70000000000000
8.90000000000000
9.20000000000000
10.4000000000000
9.10000000000000
9.10000000000000
8.70000000000000
7.60000000000000
9.60000000000000
8.30000000000000
9.10000000000000
7.40000000000000
8.20000000000000
6.10000000000000
8.50000000000000
7.10000000000000
7.80000000000000
6.50000000000000
7.20000000000000
5.90000000000000
3.50000000000000
3.20000000000000
4.70000000000000
0.500000000000000
1.20000000000000
1
1.30000000000000
1.20000000000000
1.60000000000000
1.70000000000000
2.60000000000000
1.70000000000000
0.900000000000000
0.800000000000000
0.800000000000000
1.20000000000000
1
6.90000000000000
5.50000000000000
3.10000000000000
3.20000000000000
1.40000000000000
1.50000000000000
0.300000000000000
1.30000000000000
1.50000000000000
1.70000000000000
2.40000000000000
1.10000000000000
1.80000000000000
0.600000000000000
0.900000000000000
1.60000000000000
1.80000000000000
1.20000000000000
2.60000000000000
1.20000000000000
1.80000000000000
1.50000000000000
2.50000000000000
4.60000000000000
7.20000000000000
6.80000000000000
4.10000000000000
3.20000000000000
3.40000000000000
2.40000000000000
4.10000000000000
4.20000000000000
4.60000000000000
2.80000000000000
3.60000000000000
4.50000000000000
3.50000000000000
0
1.30000000000000
3
1.10000000000000
1.10000000000000
4.10000000000000
4.40000000000000
4
3.60000000000000
4.40000000000000
4
0.600000000000000
2.20000000000000
2.50000000000000
4
5.80000000000000
4.10000000000000
0.800000000000000
1.70000000000000
1.10000000000000
5.90000000000000
3.90000000000000
3
3.70000000000000
2.70000000000000
2.20000000000000
2.10000000000000
0.800000000000000
5.30000000000000
5.50000000000000
4.40000000000000
6.60000000000000
5.40000000000000
5.50000000000000
4
4
4.50000000000000
7.20000000000000
7.60000000000000
5
4.70000000000000
4.10000000000000
5.10000000000000
4.70000000000000
3.80000000000000
3.70000000000000
4.30000000000000
4.90000000000000
4.40000000000000
5.90000000000000
7.30000000000000
6.70000000000000
7.90000000000000
6.20000000000000
6.70000000000000
8.50000000000000
8
7.20000000000000
7.40000000000000
7.60000000000000
7.30000000000000
8.60000000000000
8.30000000000000
6.70000000000000
5.20000000000000
4.90000000000000
6.70000000000000
6.50000000000000
2.10000000000000
0
1.70000000000000
2.40000000000000
3.30000000000000
3.70000000000000
7.10000000000000
5.10000000000000
5.40000000000000
6.80000000000000
7.20000000000000
7.60000000000000
7.20000000000000
6.70000000000000
6.20000000000000
8.30000000000000
5.90000000000000
7.20000000000000
7.10000000000000
5.30000000000000
7
5.70000000000000
8.20000000000000
7.50000000000000
6.40000000000000
5.30000000000000
7.80000000000000
8.30000000000000
6.30000000000000
8.30000000000000
7.60000000000000
3.90000000000000
4.30000000000000
4.10000000000000
5.50000000000000
5.10000000000000
4.90000000000000
5.80000000000000
6.90000000000000
3.80000000000000
5.30000000000000
2.10000000000000
1.50000000000000
3.90000000000000
4
1.70000000000000
0.600000000000000
4.80000000000000
4.40000000000000
4
2.10000000000000
1.40000000000000
2.40000000000000
1.80000000000000
1.80000000000000
4
6.60000000000000
4.60000000000000
3.80000000000000
5.10000000000000
3.20000000000000
6.40000000000000
6
5.40000000000000
6.40000000000000
5.20000000000000
5.70000000000000
6.90000000000000
5.60000000000000
7.50000000000000
7.50000000000000
6.30000000000000
7.80000000000000
6.50000000000000
8.20000000000000
7.90000000000000
9.10000000000000
3.90000000000000
5.40000000000000
2
1.90000000000000
2.30000000000000
1.10000000000000
2.90000000000000
2.30000000000000
1.60000000000000
1.70000000000000
2.10000000000000
1
2.40000000000000
2.60000000000000
4.70000000000000
4
2.10000000000000
2.50000000000000
1
2.90000000000000
3.50000000000000
3.10000000000000
2.10000000000000
0.600000000000000
2.10000000000000
2.90000000000000
2.30000000000000
3
2.90000000000000
3.30000000000000
3.20000000000000
1.40000000000000
0.800000000000000
1.30000000000000
1.10000000000000
0.800000000000000
0.900000000000000
1.60000000000000
0.400000000000000
0.900000000000000
2
1.80000000000000
5.60000000000000
3.10000000000000
2.60000000000000
4.50000000000000
2.30000000000000
3.20000000000000
5
5
6
7.40000000000000
3.80000000000000
4.80000000000000
3.90000000000000
6.50000000000000
5.40000000000000
6.40000000000000
6.50000000000000
5.80000000000000
8.20000000000000
5.40000000000000
6.20000000000000
2.60000000000000
3
1.50000000000000
3.20000000000000
4.10000000000000
6.40000000000000
6.10000000000000
5.50000000000000
6.70000000000000
6.80000000000000
4.10000000000000
3.20000000000000
6.40000000000000
2.30000000000000
4.20000000000000
6.60000000000000
4.80000000000000
6.30000000000000
5.90000000000000
0.700000000000000
0.600000000000000
2.10000000000000
1.80000000000000
2.50000000000000
2.60000000000000
3
4.50000000000000
3.80000000000000
4.90000000000000
4.60000000000000
4.90000000000000
4.40000000000000
4.90000000000000
8.50000000000000
8.80000000000000
6.50000000000000
7.40000000000000
5.30000000000000
5.30000000000000
3.70000000000000
5.20000000000000
6
5.70000000000000
2.90000000000000
4.30000000000000
4.10000000000000
3.70000000000000
3.30000000000000
4.50000000000000
4.60000000000000
3.70000000000000
5.30000000000000
5.60000000000000
3.90000000000000
2.90000000000000
3
1.30000000000000
1.30000000000000
0.800000000000000
1.30000000000000
1.20000000000000
2.60000000000000
2.90000000000000
4.10000000000000
4.10000000000000
3.80000000000000
2.80000000000000
1.20000000000000
1.20000000000000
1.40000000000000
0.900000000000000
1.60000000000000
1.70000000000000
1.30000000000000
1.50000000000000
0.900000000000000
0.900000000000000
0.500000000000000
1.70000000000000
1.10000000000000
1.10000000000000
1.40000000000000
2.70000000000000
2.70000000000000
2.10000000000000
2.30000000000000
1.20000000000000
3
0
0
2.50000000000000
2.40000000000000
1.80000000000000
2.20000000000000
2.70000000000000
0.600000000000000
0.400000000000000
0.400000000000000
0.900000000000000
3.60000000000000
1.20000000000000
0.900000000000000
0.500000000000000
1.20000000000000
1.70000000000000
2.50000000000000
2.10000000000000
1.50000000000000
0.600000000000000
0.700000000000000
0.500000000000000
0.100000000000000
3.50000000000000
4.30000000000000
4.90000000000000
6
4.40000000000000
5.80000000000000
2.30000000000000
1.20000000000000
4.40000000000000
4.40000000000000
5.80000000000000
5.90000000000000
3.10000000000000
6.70000000000000
8.70000000000000
6.50000000000000
5.50000000000000
6.90000000000000
7.70000000000000
0.900000000000000
0.900000000000000
2.70000000000000
2.60000000000000
3.10000000000000
4.10000000000000
1.70000000000000
0.100000000000000
0.800000000000000
2.90000000000000
1
7.20000000000000
4.10000000000000
3.40000000000000
3.70000000000000
2.70000000000000
4
3.80000000000000
4.50000000000000
6.40000000000000
7.90000000000000
5
6.20000000000000
7.70000000000000
6.50000000000000
5
5.10000000000000
6.60000000000000
9.90000000000000
8
6.80000000000000
4.90000000000000
2.80000000000000
3.70000000000000
1.80000000000000
1
1.40000000000000
1.70000000000000
0.900000000000000
2.80000000000000
0.600000000000000
3
3.10000000000000
4.40000000000000
4.40000000000000
3.90000000000000
2.40000000000000
1.70000000000000
1.40000000000000
2.20000000000000
1.40000000000000
1.10000000000000
0.700000000000000
1.40000000000000
1.50000000000000
3.80000000000000
3.10000000000000
3.70000000000000
3.90000000000000
5
3.20000000000000
5.10000000000000
5.30000000000000
5.40000000000000
5.80000000000000
6.40000000000000
6.30000000000000
5.50000000000000
7.10000000000000
5.50000000000000
5.40000000000000
2.50000000000000
1.80000000000000
2.60000000000000
6.30000000000000
7.30000000000000
8.30000000000000
7.30000000000000
7.80000000000000
9.60000000000000
7.30000000000000
8.40000000000000
7
6.60000000000000
4.80000000000000
3.30000000000000
2.70000000000000
3
3.60000000000000
2.50000000000000
2.30000000000000
1.90000000000000
1.10000000000000
2.90000000000000
3
1.10000000000000
0.500000000000000
1.20000000000000
2.70000000000000
3.30000000000000
2.80000000000000
2.80000000000000
2.20000000000000
0.800000000000000
1.80000000000000
2.50000000000000
4.90000000000000
0.700000000000000
0.700000000000000
1.30000000000000
0.600000000000000
1.40000000000000
2.60000000000000
1.20000000000000
2.60000000000000
1.70000000000000
1.30000000000000
6.20000000000000
5.70000000000000
7.60000000000000
6.70000000000000
5.50000000000000
5.50000000000000
8.20000000000000
10.2000000000000
10
8.60000000000000
7.50000000000000
5.90000000000000
4.80000000000000
8.10000000000000
5.60000000000000
6.50000000000000
7.10000000000000
7.90000000000000
6.90000000000000
6.60000000000000
6.50000000000000
5.40000000000000
8.50000000000000
6.10000000000000
7.30000000000000
6.10000000000000
6
6.80000000000000
7.20000000000000
7
7.50000000000000
7.30000000000000
6.80000000000000
8.40000000000000
6.80000000000000
4.40000000000000
9.80000000000000
5.80000000000000
4.80000000000000
4.90000000000000
3.20000000000000
4.10000000000000
4.50000000000000
6.40000000000000
4.60000000000000
4.90000000000000
5.10000000000000
8
6.80000000000000
2
1.70000000000000
2.70000000000000
1
3.10000000000000
2.40000000000000
1.30000000000000
1.10000000000000
2
1.20000000000000
6.80000000000000
7.20000000000000
6.50000000000000
6.20000000000000
5.10000000000000
4.70000000000000
6.90000000000000
4.30000000000000
1.40000000000000
1
2.10000000000000
3.50000000000000
2.80000000000000
1.90000000000000
3.50000000000000
3.30000000000000
3.80000000000000
1.80000000000000
3.90000000000000
4.50000000000000
2.70000000000000
2.10000000000000
1.80000000000000
1.90000000000000
0.400000000000000
0.900000000000000
3.80000000000000
8.20000000000000
5.40000000000000
5.40000000000000
5.40000000000000
4.20000000000000
4.50000000000000
4.70000000000000
2.40000000000000
3.80000000000000
1.40000000000000
2.10000000000000
1.80000000000000
1.80000000000000
2.80000000000000
2.60000000000000
0.600000000000000
0.700000000000000
1.70000000000000
0.700000000000000
0.800000000000000
1.40000000000000
1.70000000000000
2.60000000000000
3.10000000000000
3.50000000000000
2.10000000000000
3
3.30000000000000
1.70000000000000
1.90000000000000
1.20000000000000
3.30000000000000
3.90000000000000
4.20000000000000
3.10000000000000
1.20000000000000
0
0.100000000000000
6.20000000000000
5.40000000000000
5
5.60000000000000
4.70000000000000
5
6.10000000000000
4.50000000000000
1.80000000000000
2.90000000000000
4.20000000000000
4.90000000000000
6
4.50000000000000
4.30000000000000
4.40000000000000
6.20000000000000
3.80000000000000
4.40000000000000
5.30000000000000
2.90000000000000
4.10000000000000
3
5.30000000000000
4.60000000000000
7.80000000000000
7.30000000000000
8.30000000000000
8.40000000000000
7.50000000000000
8.60000000000000
4.60000000000000
3.70000000000000
4.20000000000000
4.50000000000000
2.70000000000000
7.80000000000000
6.30000000000000
7.40000000000000
4.80000000000000
3.90000000000000
3.10000000000000
0.400000000000000
0.200000000000000
1
2.70000000000000
2.70000000000000
6.30000000000000
4.50000000000000
2.50000000000000
2.20000000000000
0.900000000000000
2.90000000000000
2.10000000000000
3.10000000000000
2
1
4
2.10000000000000
2.20000000000000
4.10000000000000
3.70000000000000
3.20000000000000
3.70000000000000
3.20000000000000
3
2.90000000000000
2.10000000000000
2.40000000000000
1.70000000000000
1.30000000000000
5.50000000000000
4.20000000000000
4.80000000000000
3.80000000000000
2.10000000000000
4.40000000000000
5.90000000000000
5.90000000000000
1.60000000000000
2.80000000000000
4.80000000000000
1.80000000000000
0.900000000000000
1.30000000000000
1.10000000000000
1.20000000000000
0.800000000000000
1.80000000000000
1.30000000000000
1.90000000000000
3.90000000000000
3.80000000000000
5.40000000000000
4.80000000000000
5.40000000000000
4
1.90000000000000
1.50000000000000
0.400000000000000
1.70000000000000
3.50000000000000
2.60000000000000
2.10000000000000
1.30000000000000
1.70000000000000
1.60000000000000
4.30000000000000
4.60000000000000
6.20000000000000
5.70000000000000
7.20000000000000
0.700000000000000
0.600000000000000
0.300000000000000
2.30000000000000
2
3.10000000000000
2.80000000000000
5
3.30000000000000
3.20000000000000
0.700000000000000
1.40000000000000
1.60000000000000
1.70000000000000
4.30000000000000
4
6
4.40000000000000
1.60000000000000
3.30000000000000
2.90000000000000
4.20000000000000
3.10000000000000
5.30000000000000
5.40000000000000
5.90000000000000
4.10000000000000
4.70000000000000
3.40000000000000
2.90000000000000
2
1.90000000000000
3.50000000000000
2.20000000000000
2.60000000000000
3
2.50000000000000
5.10000000000000
5.40000000000000
7.40000000000000
4.80000000000000
4.70000000000000
5.10000000000000
5.40000000000000
5.80000000000000
5.60000000000000
4.40000000000000
4.20000000000000
3.30000000000000
1.50000000000000
2.40000000000000
0
1.80000000000000
1.90000000000000
2.80000000000000
2.40000000000000
3.10000000000000
3
3.20000000000000
2.70000000000000
4
4.50000000000000
3.10000000000000
4.60000000000000
4.80000000000000
2.90000000000000
1.80000000000000
1.40000000000000
2.90000000000000
3.30000000000000
3.10000000000000
2.70000000000000
2.90000000000000
2.90000000000000
1.80000000000000
2.20000000000000
0
0.900000000000000
0.500000000000000
3.70000000000000
5.20000000000000
5
4.20000000000000
1.10000000000000
0.100000000000000
5.50000000000000
4.50000000000000
6.60000000000000
6.10000000000000
5.60000000000000
3.50000000000000
2.10000000000000
1.80000000000000
6.50000000000000
9.70000000000000
6
5.90000000000000
4.90000000000000
5.70000000000000
5.80000000000000
6.40000000000000
6.40000000000000
5.70000000000000
5.50000000000000
4.60000000000000
4.20000000000000
1.70000000000000
7.90000000000000
8.30000000000000
10.1000000000000
7.10000000000000
5.70000000000000
3.80000000000000
0.800000000000000
0.500000000000000
0.600000000000000
3.50000000000000
2.90000000000000
2.80000000000000
3.20000000000000
3
0.900000000000000
1.50000000000000
1.20000000000000
3.10000000000000
4.10000000000000
4.30000000000000
3.30000000000000
4
4
3.50000000000000
2.50000000000000
2.20000000000000
1.30000000000000
1.80000000000000
1.80000000000000
1.40000000000000
1.90000000000000
3.50000000000000
3.70000000000000
4.30000000000000
3.40000000000000
3
2.20000000000000
2.90000000000000
3.40000000000000
3.90000000000000
5
3.40000000000000
3.30000000000000
4.20000000000000
4.60000000000000
3.30000000000000
5.40000000000000
4.40000000000000
6.20000000000000
6.20000000000000
9.50000000000000
9.40000000000000
9.80000000000000
8.10000000000000
7.40000000000000
4.10000000000000
6.60000000000000
4.40000000000000
4.10000000000000
3.50000000000000
4.70000000000000
7.40000000000000
7.20000000000000
6.70000000000000
6.50000000000000
8.30000000000000
9
8
6.20000000000000
7.50000000000000
11.5000000000000
11.8000000000000
10.2000000000000
5.40000000000000
6.20000000000000
5.90000000000000
4.90000000000000
5.10000000000000
8.80000000000000
8.40000000000000
9.70000000000000
9.30000000000000
6.30000000000000
9.40000000000000
6.60000000000000
10.6000000000000
6.50000000000000
4
4.70000000000000
4.90000000000000
4.90000000000000
6.60000000000000
7.80000000000000
5.60000000000000
7.10000000000000
5.50000000000000
8
8.90000000000000
7.30000000000000
6.50000000000000
7
3.50000000000000
1.50000000000000
1.80000000000000
5.90000000000000
5.70000000000000
4.30000000000000
6.20000000000000
4.50000000000000
5.50000000000000
5.60000000000000
4.10000000000000
3.80000000000000
5.10000000000000
3
1.60000000000000
5.80000000000000
6
5.40000000000000
2.90000000000000
3.70000000000000
5.10000000000000
3.90000000000000
3.10000000000000
4.10000000000000
4.30000000000000
4.50000000000000
3.30000000000000
1.90000000000000
10
9.80000000000000
6.20000000000000
5.60000000000000
5.80000000000000
7.40000000000000
7.90000000000000
4.40000000000000
3.90000000000000
3.30000000000000
2.60000000000000
2.10000000000000
3.90000000000000
3.10000000000000
3.10000000000000
3.80000000000000
2.20000000000000
2.30000000000000
4.30000000000000
4.80000000000000
5.20000000000000
3.90000000000000
5.70000000000000
5.70000000000000
0.500000000000000
5
5.60000000000000
5.50000000000000
6
7.90000000000000
10.1000000000000
9.50000000000000
9.60000000000000
5.30000000000000
5.70000000000000
7.20000000000000
5.80000000000000
2.20000000000000
5.40000000000000
7.50000000000000
7.90000000000000
8.80000000000000
4.50000000000000
5.10000000000000
5.40000000000000
5
5.60000000000000
4.70000000000000
3
0.300000000000000
0.500000000000000
1.10000000000000
3
6.40000000000000
7.10000000000000
6.10000000000000
1.70000000000000
1.80000000000000
6.90000000000000
6.70000000000000
8.40000000000000
6.20000000000000
6
7.30000000000000
8.50000000000000
7.80000000000000
10.4000000000000
8.80000000000000
5.90000000000000
8.40000000000000
7.10000000000000
6
5.70000000000000
5.90000000000000
3.20000000000000
8.70000000000000
6.70000000000000
6.50000000000000
6.40000000000000
7.10000000000000
6.50000000000000
7.20000000000000
7.50000000000000
8.40000000000000
7.20000000000000
10.2000000000000
6.50000000000000
7.80000000000000
7.20000000000000
6.70000000000000
3
3.10000000000000
2.60000000000000
2.40000000000000
4.60000000000000
4.50000000000000
4.10000000000000
4.20000000000000
4.70000000000000
5.10000000000000
5
7.30000000000000
6
5.30000000000000
4.70000000000000
6.50000000000000
3.10000000000000
4.20000000000000
5.90000000000000
4.50000000000000
5.80000000000000
6
5.30000000000000
4.80000000000000
4.50000000000000
4.70000000000000
4.80000000000000
4.20000000000000
3.50000000000000
4.80000000000000
2.10000000000000
3.50000000000000
3.70000000000000
5.10000000000000
6
6.20000000000000
6
5.90000000000000
4.60000000000000
6.10000000000000
4.10000000000000
6
5.60000000000000
5.10000000000000
2.80000000000000
5.20000000000000
3.30000000000000
3.10000000000000
5.50000000000000
7.40000000000000
8.30000000000000
8.20000000000000
8.60000000000000
8.50000000000000
7.70000000000000
4.70000000000000
4.20000000000000
4.40000000000000
4.90000000000000
6.80000000000000
7
7.90000000000000
6.20000000000000
2.20000000000000
3
1
5.60000000000000
7
7.60000000000000
7.10000000000000
7.80000000000000
6.40000000000000
9
8.50000000000000
8.40000000000000
6.10000000000000
7.30000000000000
5.50000000000000
2.40000000000000
4.20000000000000
5.90000000000000
5.80000000000000
4.80000000000000
5
3.90000000000000
5.90000000000000
5.90000000000000
4.40000000000000
6.60000000000000
5
5.60000000000000
3.90000000000000
5.90000000000000
5.10000000000000
3.50000000000000
1.90000000000000
4.40000000000000
5
4.70000000000000
4
3.30000000000000
4.70000000000000
3.60000000000000
6.40000000000000
5.80000000000000
5.60000000000000
4.60000000000000
4.10000000000000
4.50000000000000
5.20000000000000
2.90000000000000
4.70000000000000
4.20000000000000
4.30000000000000
5
4.70000000000000
4
1.50000000000000
1.70000000000000
0.700000000000000
1.80000000000000
1.70000000000000
1.80000000000000
2.40000000000000
4.80000000000000
3.50000000000000
4
3.90000000000000
2.10000000000000
2.10000000000000
2.60000000000000
2.50000000000000
2.40000000000000
2.20000000000000
2
3.10000000000000
3.60000000000000
2.10000000000000
1.20000000000000
5
7.20000000000000
7.20000000000000
8
7.10000000000000
8.20000000000000
7.70000000000000
6.70000000000000
9
7.80000000000000
9.90000000000000
9.30000000000000
12.8000000000000
11.6000000000000
10
9.40000000000000
10.3000000000000
8
8.60000000000000
8.10000000000000
8.90000000000000
7.40000000000000
7.10000000000000
7.60000000000000
8.30000000000000
8
8
7.80000000000000
6.60000000000000
7.40000000000000
8.80000000000000
9.20000000000000
6.40000000000000
5.80000000000000
6.10000000000000
7
7.30000000000000
5.60000000000000
4.40000000000000
3.10000000000000
5.30000000000000
4
7.50000000000000
6.30000000000000
7.70000000000000
7
7.90000000000000
1.30000000000000
3.20000000000000
1.70000000000000
5.50000000000000
7.10000000000000
7.90000000000000
8.40000000000000
6.40000000000000
6.80000000000000
6.20000000000000
6.40000000000000
5.20000000000000
5.70000000000000
2.70000000000000
5.90000000000000
5.90000000000000
8.60000000000000
11.3000000000000
8.20000000000000
4.90000000000000
5.70000000000000
6.70000000000000
7.20000000000000
7.20000000000000
8.30000000000000
7.50000000000000
7.80000000000000
8.60000000000000
7.50000000000000
7.80000000000000
7.30000000000000
5.60000000000000
5
5.70000000000000
5.30000000000000
4.80000000000000
5.40000000000000
4.60000000000000
5.70000000000000
4.60000000000000
5.60000000000000
6.60000000000000
5.60000000000000
7.90000000000000
6.30000000000000
3.90000000000000
4.20000000000000
5.20000000000000
4
6.50000000000000
4
3.60000000000000
5.30000000000000
1.10000000000000
0
5.40000000000000
7
7.10000000000000
4.10000000000000
3.30000000000000
2.90000000000000
0.700000000000000
4.80000000000000
6.50000000000000
5.70000000000000
7.60000000000000
10.1000000000000
10.3000000000000
9.50000000000000
7.70000000000000
7
6.40000000000000
6.50000000000000
4.60000000000000
6
7.50000000000000
7.60000000000000
9.20000000000000
10.4000000000000
10.3000000000000
7.50000000000000
6.90000000000000
5.20000000000000
6.10000000000000
6.30000000000000
5.60000000000000
6.20000000000000
3.60000000000000
4.90000000000000
2.50000000000000
3.80000000000000
3.90000000000000
5.90000000000000
4.60000000000000
5.10000000000000
3.20000000000000
3.50000000000000
2.60000000000000
4.20000000000000
5.40000000000000
5.90000000000000
7.10000000000000
4
0.700000000000000
2.20000000000000
1.60000000000000
6.10000000000000
4.20000000000000
4.90000000000000
5.90000000000000
6.50000000000000
7.70000000000000
7.20000000000000
9.30000000000000
6
4.70000000000000
5.10000000000000
8.90000000000000
8
5.80000000000000
7.50000000000000
5.80000000000000
6.20000000000000
6.50000000000000
7.60000000000000
8.40000000000000
8.50000000000000
7.10000000000000
7.50000000000000
10.2000000000000
8
6.50000000000000
6
5.30000000000000
5
3.90000000000000
5.90000000000000
4
7.70000000000000
6.90000000000000
4.30000000000000
5.50000000000000
4.70000000000000
5.80000000000000
5
1.70000000000000
3.20000000000000
3.10000000000000
4.50000000000000
5.70000000000000
4.80000000000000
5.10000000000000
5.10000000000000
1.60000000000000
0
0
0.200000000000000
1
0.900000000000000
1.10000000000000
1.10000000000000
2.80000000000000
2.20000000000000
3.80000000000000
1.80000000000000
2.50000000000000
5.50000000000000
3.30000000000000
5.30000000000000
5.40000000000000
4.40000000000000
5.10000000000000
6
6.40000000000000
6
3.70000000000000
1.80000000000000
0
0.700000000000000
0.200000000000000
4.40000000000000
3.90000000000000
0.100000000000000
4.60000000000000
6.60000000000000
6.70000000000000
5.40000000000000
6.30000000000000
8.50000000000000
7.50000000000000
4.20000000000000
5.40000000000000
4.80000000000000
3.70000000000000
5.80000000000000
6.90000000000000
7.10000000000000
4.40000000000000
2.20000000000000
0.200000000000000
0.900000000000000
3.60000000000000
7.10000000000000
2.70000000000000
3.30000000000000
2.70000000000000
1.40000000000000
3.90000000000000
6.10000000000000
2.10000000000000
4
8.60000000000000
7.20000000000000
8.20000000000000
7.90000000000000
8
7.20000000000000
8.50000000000000
8.80000000000000
9.90000000000000
7.30000000000000
9.40000000000000
8.40000000000000
10.2000000000000
7.10000000000000
7
7
7.70000000000000
5.90000000000000
5.90000000000000
6.80000000000000
4.70000000000000
9.20000000000000
8.80000000000000
9.30000000000000
8.40000000000000
8.80000000000000
9.30000000000000
8.90000000000000
9.50000000000000
7.70000000000000
9.60000000000000
10.7000000000000
9.30000000000000
10
9.40000000000000
8.40000000000000
9.30000000000000
8.40000000000000
8.20000000000000
1.40000000000000
2.30000000000000
2.20000000000000
3.80000000000000
4.10000000000000
3.50000000000000
4.10000000000000
5.40000000000000
6.30000000000000
7.40000000000000
7
5.50000000000000
5.60000000000000
5
4.90000000000000
5.40000000000000
5.50000000000000
7.60000000000000
4.20000000000000
5
6.30000000000000
6.60000000000000
7.20000000000000
9
6.80000000000000
6.30000000000000
7.40000000000000
5.70000000000000
4.80000000000000
5.90000000000000
5.80000000000000
6.50000000000000
5.40000000000000
5
7.30000000000000
5.80000000000000
6.70000000000000
6.40000000000000
5.30000000000000
6.60000000000000
5.10000000000000
5.70000000000000
6.50000000000000
5.50000000000000
6.10000000000000
6.10000000000000
4.60000000000000
6.10000000000000
5.10000000000000
6.80000000000000
4.90000000000000
4.90000000000000
4.40000000000000
4.20000000000000
4
4.10000000000000
5.10000000000000
4.20000000000000
6.10000000000000
4.40000000000000
5.50000000000000
5.80000000000000
4.30000000000000
3.30000000000000
2.90000000000000
0
0.300000000000000
0
1.20000000000000
2.30000000000000
2.40000000000000
0.200000000000000
0
0
5.60000000000000
3
4.30000000000000
3.60000000000000
1.30000000000000
3.70000000000000
5.30000000000000
6.60000000000000
7.80000000000000
7.50000000000000
4.50000000000000
2.40000000000000
4.80000000000000
6.10000000000000
5.50000000000000
5.10000000000000
5
4.40000000000000
5.30000000000000
5.70000000000000
4.30000000000000
6.10000000000000
5.60000000000000
6.20000000000000
6.40000000000000
4.60000000000000
4.80000000000000
4.20000000000000
7.10000000000000
8.10000000000000
8.40000000000000
6.10000000000000
6.10000000000000
6.30000000000000
8.10000000000000
7.40000000000000
7.70000000000000
8
6.50000000000000
8.90000000000000
7.50000000000000
8
9.60000000000000
9.60000000000000
10.7000000000000
9.60000000000000
8.50000000000000
10.1000000000000
9.50000000000000
8.60000000000000
10.1000000000000
7.50000000000000
9.90000000000000
8.10000000000000
8.70000000000000
7.30000000000000
7
6.40000000000000
6.30000000000000
7.10000000000000
6.10000000000000
6.90000000000000
8
7.60000000000000
6.10000000000000
5.80000000000000
5.70000000000000
6.70000000000000
5.90000000000000
6.50000000000000
5
5.30000000000000
5.70000000000000
6.50000000000000
6.70000000000000
6.90000000000000
5.90000000000000
5.40000000000000
4.40000000000000
4.30000000000000
3.50000000000000
4.20000000000000
1
0.900000000000000
1.30000000000000
2
1.50000000000000
6.70000000000000
8.60000000000000
6.20000000000000
7.20000000000000
9.60000000000000
9.30000000000000
10
8.60000000000000
8
7
7.70000000000000
5.80000000000000
4.40000000000000
6.30000000000000
4.50000000000000
7.10000000000000
6.60000000000000
7.30000000000000
7.20000000000000
4.30000000000000
4.90000000000000
5.70000000000000
4.30000000000000
5
5.10000000000000
5.10000000000000
4.30000000000000
2
0.900000000000000
1.20000000000000
5.10000000000000
4.80000000000000
2.40000000000000
1.50000000000000
0.300000000000000
0
0.600000000000000
1
0.900000000000000
1.30000000000000
0.900000000000000
1.90000000000000
4.50000000000000
2.60000000000000
1.10000000000000
0.900000000000000
0.700000000000000
0.400000000000000
1
1.50000000000000
1.70000000000000
0
1.20000000000000
1
0
1.40000000000000
1.60000000000000
2.20000000000000
2.60000000000000
4.40000000000000
3.30000000000000
3
4.30000000000000
5.30000000000000
3.40000000000000
8.50000000000000
8.50000000000000
2.40000000000000
1.40000000000000
2.10000000000000
0.500000000000000
1.30000000000000
0.800000000000000
1
1.50000000000000
1.10000000000000
0.600000000000000
1.20000000000000
3
0.900000000000000
0.200000000000000
2.80000000000000
4
4.60000000000000
3.20000000000000
3.90000000000000
3.50000000000000
2.70000000000000
3
3.70000000000000
4.40000000000000
5.60000000000000
5.90000000000000
5.20000000000000
3.70000000000000
4
3
1.20000000000000
0.700000000000000
0.900000000000000
3.90000000000000
6.70000000000000
4.70000000000000
1.20000000000000
1.20000000000000
1.30000000000000
0.700000000000000
2.20000000000000
1.50000000000000
1.80000000000000
3
2.60000000000000
1.20000000000000
2
2.60000000000000
1.70000000000000
3.90000000000000
3.60000000000000
5.40000000000000
5.50000000000000
6.20000000000000
7.40000000000000
9.20000000000000
10
10.2000000000000
9.70000000000000
11.1000000000000
9.10000000000000
12.8000000000000
13.3000000000000
12.1000000000000
11.6000000000000
11.1000000000000
10.9000000000000
12.1000000000000
11.3000000000000
9.70000000000000
10.4000000000000
6.90000000000000
8.80000000000000
9.20000000000000
5.30000000000000
7
5.50000000000000
4.80000000000000
5.60000000000000
4.80000000000000
3.60000000000000
6.50000000000000
4.40000000000000
4.60000000000000
4.30000000000000
3.10000000000000
3.80000000000000
4.30000000000000
2.90000000000000
1.40000000000000
1.80000000000000
0
0.800000000000000
1.40000000000000
0
1.10000000000000
1.90000000000000
2.60000000000000
1.90000000000000
2.60000000000000
7.40000000000000
7.90000000000000
7.40000000000000
7.70000000000000
8.90000000000000
10.8000000000000
11.2000000000000
10.9000000000000
14.4000000000000
12
11.7000000000000
9.90000000000000
12.4000000000000
7.40000000000000
7.50000000000000
9.30000000000000
7.70000000000000
6.70000000000000
7.20000000000000
9.30000000000000
8.40000000000000
7.50000000000000
7.20000000000000
6.20000000000000
4.40000000000000
5
5
8.50000000000000
5.10000000000000
6.20000000000000
3.80000000000000
4.50000000000000
3.60000000000000
4.40000000000000
4.30000000000000
5.10000000000000
5.30000000000000
4.90000000000000
4.40000000000000
4.60000000000000
6
5.60000000000000
5.70000000000000
5.60000000000000
5.60000000000000
6.70000000000000
9.60000000000000
6.80000000000000
5.20000000000000
6.40000000000000
6.40000000000000
5.30000000000000
5.90000000000000
5.30000000000000
8
7.80000000000000
5.70000000000000
6.40000000000000
6.50000000000000
6.20000000000000
4.80000000000000
7.90000000000000
4.10000000000000
6.50000000000000
5.80000000000000
5.50000000000000
5.10000000000000
4.50000000000000
4.30000000000000
3.60000000000000
5.70000000000000
3.60000000000000
7.50000000000000
6.70000000000000
6.80000000000000
4.70000000000000
5.40000000000000
4.30000000000000
3.10000000000000
3.70000000000000
1.90000000000000
1.10000000000000
5.90000000000000
5.90000000000000
6.60000000000000
3.70000000000000
4.20000000000000
4.80000000000000
4.30000000000000
3.80000000000000
3.30000000000000
4.60000000000000
4.10000000000000
3
4.10000000000000
5.10000000000000
5
4.80000000000000
4.40000000000000
4.10000000000000
4.20000000000000
3.50000000000000
4.90000000000000
7.30000000000000
8.60000000000000
8.10000000000000
8.40000000000000
8.50000000000000
7.40000000000000
8.30000000000000
8.90000000000000
9.50000000000000
9.10000000000000
8.30000000000000
8.90000000000000
8.50000000000000
6.60000000000000
8.30000000000000
9.90000000000000
9.50000000000000
6.50000000000000
9.60000000000000
7.10000000000000
6.20000000000000
7.80000000000000
8.20000000000000
5.50000000000000
5.80000000000000
7
7.20000000000000
6.40000000000000
5.50000000000000
6.30000000000000
4.40000000000000
3.80000000000000
5.70000000000000
4
4.20000000000000
5.40000000000000
4.60000000000000
5.40000000000000
4.40000000000000
4.20000000000000
3.50000000000000
5.60000000000000
5.80000000000000
4
4.20000000000000
5.10000000000000
6.80000000000000
6.20000000000000
6.60000000000000
4.70000000000000
7.70000000000000
5.50000000000000
7
6.10000000000000
5.80000000000000
6.40000000000000
6
5.40000000000000
6.60000000000000
5.30000000000000
3.70000000000000
5.90000000000000
5.30000000000000
5.40000000000000
5.50000000000000
7
5.80000000000000
5.60000000000000
6.20000000000000
4.50000000000000
5.30000000000000
5.40000000000000
4.40000000000000
4.50000000000000
3.50000000000000
4.50000000000000
4
5.10000000000000
5.10000000000000
4.60000000000000
5.50000000000000
3.80000000000000
3.60000000000000
4.30000000000000
4.90000000000000
5.60000000000000
4.80000000000000
4.10000000000000
3.90000000000000
3.50000000000000
4.20000000000000
3.20000000000000
4.40000000000000
4
3.50000000000000
2.30000000000000
3
3.70000000000000
2.60000000000000
2.20000000000000
0.900000000000000
1.40000000000000
1.40000000000000
1.20000000000000
0.600000000000000
1.30000000000000
0.700000000000000
1.10000000000000
2.40000000000000
3.20000000000000
3.10000000000000
2.20000000000000
2.10000000000000
4.30000000000000
4.20000000000000
2.90000000000000
1.50000000000000
2.60000000000000
2.40000000000000
2.80000000000000
2.20000000000000
0.700000000000000
1.30000000000000
0.400000000000000
1
0.700000000000000
0.600000000000000
0.500000000000000
1.10000000000000
1.10000000000000
3.10000000000000
3
3.20000000000000
4.10000000000000
3.90000000000000
4.10000000000000
2.90000000000000
2.30000000000000
3
2.90000000000000
0.400000000000000
0.500000000000000
0.700000000000000
0.600000000000000
0.500000000000000
1.30000000000000
0.500000000000000
1
0.700000000000000
1.20000000000000
1.10000000000000
0.900000000000000
1.20000000000000
1.80000000000000
1.50000000000000
1.60000000000000
0.900000000000000
0.800000000000000
0.800000000000000
2
1.50000000000000
1.70000000000000
0.400000000000000
0.700000000000000
0.700000000000000
0.700000000000000
0.900000000000000
1.20000000000000
0.900000000000000
0.500000000000000
0.900000000000000
0.800000000000000
0.700000000000000
0.600000000000000
0.800000000000000
0
0.400000000000000
1.30000000000000
1.70000000000000
1.30000000000000
1.10000000000000
1.10000000000000
2.20000000000000
2.80000000000000
1.70000000000000
0.900000000000000
1.30000000000000
2.10000000000000
1.50000000000000
0.800000000000000
0.500000000000000
1.10000000000000
0.700000000000000
1.20000000000000
0.900000000000000
0.300000000000000
0.900000000000000
1.30000000000000
0.900000000000000
1.10000000000000
1.80000000000000
1.10000000000000
1.10000000000000
2
1.70000000000000
2.30000000000000
4
0.900000000000000
1.20000000000000
4.20000000000000
3.50000000000000
1.10000000000000
1.90000000000000
0.800000000000000
1.20000000000000
0.900000000000000
1.10000000000000
1.10000000000000
1.20000000000000
1.90000000000000
2.30000000000000
1.50000000000000
1.50000000000000
1.70000000000000
1.30000000000000
1.10000000000000
2.50000000000000
0.900000000000000
1.50000000000000
1.10000000000000
0.900000000000000
1.30000000000000
1.30000000000000
1.80000000000000
1.10000000000000
0.900000000000000
1.80000000000000
1.20000000000000
2.10000000000000
1.20000000000000
1
1.30000000000000
1.80000000000000
1.30000000000000
2
1
1.30000000000000
1
0.900000000000000
1.30000000000000
0.800000000000000
1.10000000000000
2
1.50000000000000
1.80000000000000
2.10000000000000
0.900000000000000
4.40000000000000
4.80000000000000
4
4.40000000000000
4.90000000000000
3.60000000000000
4.30000000000000
7.10000000000000
6.60000000000000
4.80000000000000
3.70000000000000
7.20000000000000
4.20000000000000
4.60000000000000
7.10000000000000
6.40000000000000
5.60000000000000
6.60000000000000
5.50000000000000
6.10000000000000
5.30000000000000
7.20000000000000
4.80000000000000
7.40000000000000
6.20000000000000
7.50000000000000
6.80000000000000
6.70000000000000
8
7.30000000000000
6.50000000000000
6
6.30000000000000
6.10000000000000
6.20000000000000
6.60000000000000
6
4.50000000000000
4.70000000000000
4.50000000000000
6.40000000000000
6.80000000000000
5.50000000000000
4.60000000000000
5.50000000000000
3.40000000000000
6.20000000000000
4.20000000000000
4.70000000000000
6.20000000000000
4.70000000000000
4
2.70000000000000
2.50000000000000
1
1
0.100000000000000
0.800000000000000
0.800000000000000
0.600000000000000
1.10000000000000
0.400000000000000
1
1.70000000000000
2.20000000000000
3.70000000000000
4
5.10000000000000
3.80000000000000
2.50000000000000
1.90000000000000
1.20000000000000
2.60000000000000
2.40000000000000
0.900000000000000
0.500000000000000
1.30000000000000
1
1.30000000000000
1.30000000000000
0.500000000000000
1.10000000000000
1.50000000000000
0.900000000000000
1.40000000000000
1.10000000000000
1
0.900000000000000
3.60000000000000
6.30000000000000
5.50000000000000
5.40000000000000
5.60000000000000
5.60000000000000
7.90000000000000
7.40000000000000
5.90000000000000
5.30000000000000
3.80000000000000
2.60000000000000
1.70000000000000
0.900000000000000
0.600000000000000
0.500000000000000
1.20000000000000
0.800000000000000
0.400000000000000
1.20000000000000
0.900000000000000
0.900000000000000
1
1.50000000000000
1.20000000000000
5.40000000000000
3.60000000000000
3
3.60000000000000
2.30000000000000
2.70000000000000
2.60000000000000
4.90000000000000
1.30000000000000
0.700000000000000
0.600000000000000
0.600000000000000
0.600000000000000
1.20000000000000
1.50000000000000
2.40000000000000
0.600000000000000
0.800000000000000
1
1.40000000000000
2.40000000000000
1.20000000000000
2.40000000000000
2.60000000000000
1.90000000000000
2.40000000000000
2.70000000000000
1.90000000000000
1
0.900000000000000
0.700000000000000
0.500000000000000
1.60000000000000
0.900000000000000
1.10000000000000
0.900000000000000
0.800000000000000
1.50000000000000
2.80000000000000
3.40000000000000
4.30000000000000
2.20000000000000
2.70000000000000
3
3.50000000000000
3.30000000000000
2.70000000000000
3.30000000000000
1.60000000000000
3
2.50000000000000
2.80000000000000
2.30000000000000
2.90000000000000
1.50000000000000
1
1.10000000000000
1.90000000000000
0.600000000000000
2.10000000000000
2.80000000000000
1.80000000000000
2
3.10000000000000
2.90000000000000
1.50000000000000
5.50000000000000
4.80000000000000
2.40000000000000
4.50000000000000
4.10000000000000
3.30000000000000
4.50000000000000
3.20000000000000
3.50000000000000
1.80000000000000
3.90000000000000
4.30000000000000
4.30000000000000
4.90000000000000
4.10000000000000
3.80000000000000
3.90000000000000
2.70000000000000
2.10000000000000
3.60000000000000
2.30000000000000
3.50000000000000
3.10000000000000
2.80000000000000
2.70000000000000
3.20000000000000
4
2.80000000000000
3.60000000000000
3.20000000000000
4.70000000000000
3.20000000000000
3.70000000000000
3.60000000000000
3.90000000000000
1.90000000000000
3.50000000000000
2
1.70000000000000
0.700000000000000
1.10000000000000
1
0.900000000000000
1.50000000000000
1.20000000000000
1.40000000000000
1.40000000000000
1
1.60000000000000
1.90000000000000
1.40000000000000
2.10000000000000
1.20000000000000
0.700000000000000
0.900000000000000
1.10000000000000
1
1
0.500000000000000
0.400000000000000
1.30000000000000
0.800000000000000
1.50000000000000
0.600000000000000
1.50000000000000
1.60000000000000
1
1.30000000000000
1.40000000000000
1.10000000000000
0.700000000000000
1.70000000000000
1.30000000000000
1.70000000000000
1.50000000000000
1.80000000000000
1.90000000000000
1.80000000000000
1.50000000000000
1.50000000000000
1
0.800000000000000
0.500000000000000
1
1.20000000000000
1.20000000000000
1
1
0.500000000000000
0.600000000000000
0.600000000000000
0.800000000000000
1.30000000000000
1.30000000000000
0.800000000000000
1.20000000000000
0.900000000000000
1.70000000000000
2.70000000000000
2.80000000000000
1
1.50000000000000
2.30000000000000
2.40000000000000
2.20000000000000
2.10000000000000
1.90000000000000
1.70000000000000
3.10000000000000
3.50000000000000
1.60000000000000
1.40000000000000
1.90000000000000
2.10000000000000
2.90000000000000
2
1.70000000000000
2.50000000000000
2.70000000000000
3
4.30000000000000
4.70000000000000
3.90000000000000
4.40000000000000
4
4.30000000000000
4.60000000000000
6
5
4.90000000000000
4.40000000000000
3.20000000000000
4.90000000000000
3.50000000000000
3.80000000000000
3.60000000000000
4.90000000000000
2.30000000000000
2.40000000000000
4.10000000000000
3.60000000000000
4.50000000000000
3.50000000000000
4.50000000000000
5.80000000000000
4.40000000000000
5
4.20000000000000
3.80000000000000
2.60000000000000
4.60000000000000
4.80000000000000
4.90000000000000
7.70000000000000
4.10000000000000
4.10000000000000
2.80000000000000
2.10000000000000
2.50000000000000
2.40000000000000
0.900000000000000
1.80000000000000
1.30000000000000
0.500000000000000
0.700000000000000
0.800000000000000
0.900000000000000
1.60000000000000
1
4
6.40000000000000
4
4.60000000000000
2.80000000000000
3.90000000000000
5.80000000000000
3.50000000000000
3.20000000000000
4.50000000000000
4
1.70000000000000
0.600000000000000
0.800000000000000
1.50000000000000
0.700000000000000
1.40000000000000
0.400000000000000
1.20000000000000
1.10000000000000
0.800000000000000
1.40000000000000
1
1.80000000000000
1.50000000000000
1.30000000000000
1.40000000000000
1.10000000000000
0.900000000000000
0.500000000000000
0.500000000000000
1
0.800000000000000
1
1
0.900000000000000
0.700000000000000
1
0
1.30000000000000
1.40000000000000
1.10000000000000
0.500000000000000
1.20000000000000
1
1.10000000000000
1.30000000000000
1.60000000000000
1
1.70000000000000
1.30000000000000
0.700000000000000
0.900000000000000
0.600000000000000
0.600000000000000
0.600000000000000
0.800000000000000
1
0.400000000000000
1.30000000000000
0.600000000000000
1.20000000000000
1.30000000000000
1.30000000000000
1.10000000000000
1.30000000000000
1
1
1.50000000000000
1.80000000000000
2.50000000000000
2.10000000000000
1.30000000000000
0.800000000000000
0.900000000000000
1.80000000000000
0.600000000000000
0.900000000000000
0.600000000000000
1.50000000000000
0.800000000000000
0.700000000000000
1.80000000000000
1.10000000000000
0.600000000000000
0.900000000000000
1.30000000000000
2.50000000000000
2.70000000000000
1.60000000000000
2.50000000000000
2.20000000000000
1.80000000000000
2.20000000000000
1.50000000000000
3
1
0.900000000000000
0.700000000000000
0.900000000000000
1
0.900000000000000
0.500000000000000
0.100000000000000
0.500000000000000
0.700000000000000
0.800000000000000
0.900000000000000
0.700000000000000
1.30000000000000
1.50000000000000
0.700000000000000
0.600000000000000
0.700000000000000
0.900000000000000
1.40000000000000
1.10000000000000
1.20000000000000
1.60000000000000
2.10000000000000
1.80000000000000
1.50000000000000
1.60000000000000
0.900000000000000
1.30000000000000
1.20000000000000
0.400000000000000
1.10000000000000
0.100000000000000
1.30000000000000
0.900000000000000
0.900000000000000
1.40000000000000
2
2.50000000000000
1.90000000000000
3.90000000000000
2.70000000000000
2
2.70000000000000
2.40000000000000
3.10000000000000
3.10000000000000
3.30000000000000
2.30000000000000
2.10000000000000
2
1.30000000000000
0.500000000000000
0.800000000000000
1.30000000000000
0.500000000000000
1
0.600000000000000
1
0.600000000000000
1
0.700000000000000
1.50000000000000
0.700000000000000
0.600000000000000
1.10000000000000
1.20000000000000
1.50000000000000
0.700000000000000
0.900000000000000
1.30000000000000
1.50000000000000
3.40000000000000
2.10000000000000
2.30000000000000
3.10000000000000
1.90000000000000
2.10000000000000
2.90000000000000
2.40000000000000
2.30000000000000
1.70000000000000
1.60000000000000
0.400000000000000
1.90000000000000
3.10000000000000
2.70000000000000
2.30000000000000
5.50000000000000
3.90000000000000
4.80000000000000
4.20000000000000
8.60000000000000
6.10000000000000
5.40000000000000
3
4.70000000000000
4.90000000000000
2.80000000000000
4.10000000000000
4.50000000000000
5.30000000000000
4.90000000000000
3.10000000000000
2.70000000000000
2.50000000000000
2.60000000000000
3.10000000000000
1.10000000000000
0.700000000000000
1.50000000000000
1.90000000000000
0.900000000000000
1.20000000000000
2.10000000000000
2.80000000000000
1.30000000000000
0.600000000000000
1.30000000000000
0.800000000000000
1.10000000000000
1.10000000000000
1
0.900000000000000
0.900000000000000
0.400000000000000
1
1.20000000000000
1.20000000000000
1.90000000000000
1.80000000000000
1.70000000000000
0.900000000000000
1.40000000000000
1.30000000000000
1.70000000000000
2.60000000000000
3.10000000000000
2.50000000000000
1.90000000000000
1.50000000000000
2
1.10000000000000
1.70000000000000
1.20000000000000
0.600000000000000
1.10000000000000
1
1.10000000000000
1.20000000000000
1.40000000000000
1.20000000000000
1.60000000000000
1.60000000000000
0.900000000000000
1.80000000000000
1.30000000000000
1.50000000000000
1.90000000000000
3.40000000000000
2.90000000000000
2.10000000000000
2.20000000000000
3
2.10000000000000
3
2.40000000000000
2.10000000000000
2.20000000000000
1.10000000000000
1.90000000000000
1.50000000000000
2.70000000000000
1.50000000000000
2.50000000000000
2.90000000000000
4.10000000000000
2.80000000000000
1.90000000000000
0.400000000000000
1.50000000000000
3.20000000000000
3.20000000000000
2.90000000000000
2.40000000000000
0.900000000000000
3.60000000000000
5.50000000000000
10
6.60000000000000
9.20000000000000
6.50000000000000
6.60000000000000
8.80000000000000
7.40000000000000
9.50000000000000
10.6000000000000
9.80000000000000
10.3000000000000
12.8000000000000
11.1000000000000
6.50000000000000
10.6000000000000
10.4000000000000
10.4000000000000
8.60000000000000
12.2000000000000
10.4000000000000
8
7.80000000000000
8.60000000000000
6.20000000000000
8
9.10000000000000
7.40000000000000
8.60000000000000
5.10000000000000
8.40000000000000
7.50000000000000
6
6.40000000000000
5.50000000000000
6.40000000000000
4.90000000000000
2.60000000000000
4.30000000000000
6.40000000000000
4.50000000000000
3.90000000000000
3.60000000000000
4.60000000000000
4.40000000000000
5.40000000000000
5.50000000000000
4.50000000000000
6.40000000000000
3.40000000000000
5.50000000000000
5.60000000000000
6.30000000000000
4.90000000000000
4.90000000000000
7.20000000000000
5.90000000000000
5.60000000000000
4.10000000000000
4.70000000000000
6.30000000000000
3.90000000000000
3.50000000000000
3.10000000000000
5
3.50000000000000
3
4.40000000000000
3.60000000000000
5.40000000000000
4.90000000000000
3.30000000000000
4.40000000000000
3
3.70000000000000
3.20000000000000
1.80000000000000
1
0.700000000000000
0.900000000000000
0.800000000000000
0.900000000000000
2
1.50000000000000
1.90000000000000
2.20000000000000
1.70000000000000
1.30000000000000
1.50000000000000
2.20000000000000
2.60000000000000
3.60000000000000
3.10000000000000
2.90000000000000
3
1.80000000000000
2.50000000000000
1.70000000000000
1.80000000000000
1.40000000000000
1.70000000000000
2
2.10000000000000
2
1.40000000000000
3.10000000000000
2.10000000000000
3
1.40000000000000
1
1.20000000000000
1
1.50000000000000
1.70000000000000
2.20000000000000
1.90000000000000
2.30000000000000
3.30000000000000
9.10000000000000
9.70000000000000
7.60000000000000
10.4000000000000
10.8000000000000
7.30000000000000
6.90000000000000
8.90000000000000
9.40000000000000
9.90000000000000
10.9000000000000
12.5000000000000
10.5000000000000
11.7000000000000
10.8000000000000
11
8.40000000000000
8.50000000000000
9.40000000000000
13.2000000000000
9
8.10000000000000
7.60000000000000
10.2000000000000
7
8.70000000000000
9.30000000000000
8.40000000000000
9.10000000000000
6.10000000000000
6.20000000000000
5.50000000000000
7.50000000000000
6.20000000000000
5.40000000000000
3.90000000000000
4.70000000000000
4.40000000000000
3.50000000000000
3
3.30000000000000
2.60000000000000
2.60000000000000
3.50000000000000
5.10000000000000
5.70000000000000
3
4.10000000000000
4.90000000000000
3.90000000000000
3.30000000000000
5.60000000000000
6
2.30000000000000
3.70000000000000
2.80000000000000
1.90000000000000
2.30000000000000
1.90000000000000
0.600000000000000
0.900000000000000
0.700000000000000
0.800000000000000
0.400000000000000
1
1.30000000000000
2
2.20000000000000
3.30000000000000
1.80000000000000
2.70000000000000
3.10000000000000
2.90000000000000
3.90000000000000
2.70000000000000
2.30000000000000
1.70000000000000
1.90000000000000
2.20000000000000
2
1.30000000000000
2.10000000000000
1.80000000000000
1.50000000000000
1.60000000000000
2.10000000000000
2.40000000000000
1.50000000000000
1.10000000000000
1.60000000000000
2.40000000000000
2.10000000000000
2.30000000000000
4.10000000000000
2.80000000000000
3.70000000000000
2.10000000000000
2.80000000000000
2.60000000000000
3.20000000000000
1.90000000000000
1.90000000000000
1.70000000000000
1.30000000000000
1.70000000000000
1
1.70000000000000
1.20000000000000
1.30000000000000
2.30000000000000
1.80000000000000
2
2.50000000000000
3
2.10000000000000
3.50000000000000
1.50000000000000
2.60000000000000
3.30000000000000
3.30000000000000
2.30000000000000
3.10000000000000
4.20000000000000
2.50000000000000
1.60000000000000
1.40000000000000
2
1.80000000000000
0.800000000000000
1.50000000000000
2
2.20000000000000
3.10000000000000
2
2.10000000000000
2.10000000000000
2.10000000000000
2.40000000000000
2.40000000000000
2.70000000000000
2.60000000000000
4.40000000000000
3.50000000000000
3.70000000000000
3.50000000000000
2.10000000000000
1.30000000000000
1.20000000000000
1.70000000000000
1.80000000000000
0.900000000000000
1.20000000000000
0.700000000000000
0.700000000000000
1.10000000000000
0.400000000000000
1.20000000000000
1.20000000000000
1.10000000000000
1.10000000000000
0.800000000000000
1.20000000000000
0.600000000000000
0.400000000000000
0.900000000000000
0.900000000000000
1.40000000000000
0.700000000000000
1.50000000000000
2.20000000000000
2.10000000000000
1.10000000000000
2.10000000000000
1.10000000000000
1.40000000000000
2
2
1.50000000000000
1.50000000000000
1.40000000000000
1
0.300000000000000
0.500000000000000
0.600000000000000
0.500000000000000
0.600000000000000
0.700000000000000
1
0.800000000000000
0.700000000000000
0.800000000000000
1.80000000000000
2.30000000000000
3.10000000000000
2.70000000000000
3.60000000000000
3.90000000000000
4.80000000000000
3
3.20000000000000
1.80000000000000
2.20000000000000
1.60000000000000
1.50000000000000
1.60000000000000
1.40000000000000
1.70000000000000
1
1.10000000000000
1.10000000000000
1.50000000000000
1
1.80000000000000
4.20000000000000
3.80000000000000
6.40000000000000
4
5.30000000000000
5.60000000000000
5.80000000000000
4.20000000000000
5.80000000000000
5.10000000000000
3.90000000000000
3.50000000000000
3.30000000000000
3
2.60000000000000
4
3.10000000000000
4.60000000000000
3.30000000000000
3
3.10000000000000
2.70000000000000
3
3.50000000000000
2.90000000000000
3.90000000000000
2.80000000000000
3.90000000000000
4.30000000000000
3.20000000000000
2.90000000000000
1.90000000000000
3
4.30000000000000
3.50000000000000
5
6.70000000000000
5.60000000000000
4.40000000000000
4.50000000000000
5.20000000000000
4.30000000000000
4.60000000000000
7.20000000000000
6.40000000000000
6.50000000000000
6
6
7.60000000000000
7.10000000000000
6.20000000000000
7.30000000000000
6.40000000000000
8.40000000000000
7.90000000000000
8.90000000000000
8.90000000000000
10.4000000000000
9.90000000000000
9.20000000000000
11.6000000000000
7.30000000000000
10.6000000000000
6.40000000000000
8.30000000000000
8.40000000000000
9
8.20000000000000
11.2000000000000
11.8000000000000
9.90000000000000
11
8.60000000000000
8.30000000000000
9.20000000000000
11.7000000000000
9.20000000000000
6
10
11.9000000000000
8.60000000000000
11.6000000000000
9.30000000000000
11.5000000000000
9.70000000000000
11.4000000000000
10.1000000000000
9.90000000000000
10.6000000000000
11.8000000000000
10.2000000000000
12.4000000000000
8.70000000000000
8.50000000000000
10
9.50000000000000
9.60000000000000
8
10.7000000000000
10.9000000000000
8.10000000000000
8.80000000000000
9.60000000000000
10
8.60000000000000
10.6000000000000
6.80000000000000
6.80000000000000
9.50000000000000
9.80000000000000
9.40000000000000
9
11.8000000000000
13.2000000000000
9.70000000000000
11.1000000000000
12.2000000000000
9.40000000000000
8.80000000000000
5.90000000000000
8.70000000000000
9.10000000000000
10.3000000000000
7.70000000000000
9
6.50000000000000
7.30000000000000
8
8.30000000000000
7.90000000000000
6
7.20000000000000
6.20000000000000
5.40000000000000
5.60000000000000
9.10000000000000
7.40000000000000
8.60000000000000
9.20000000000000
8.10000000000000
9.80000000000000
11.9000000000000
10.4000000000000
9.70000000000000
10.4000000000000
7.80000000000000
8.50000000000000
4.80000000000000
8.40000000000000
7.90000000000000
7.10000000000000
9.40000000000000
7.70000000000000
8.20000000000000
7.30000000000000
8.90000000000000
8.40000000000000
6.40000000000000
9
8.60000000000000
6.10000000000000
7.30000000000000
5
6.10000000000000
8.60000000000000
7
5.20000000000000
5.50000000000000
6.20000000000000
4.90000000000000
6.60000000000000
5.70000000000000
7.10000000000000
4.80000000000000
5.20000000000000
6.20000000000000
5.80000000000000
6.30000000000000
4.50000000000000
4.20000000000000
3.50000000000000
3.30000000000000
2.70000000000000
3.80000000000000
3.10000000000000
2.70000000000000
2.40000000000000
1.40000000000000
3.30000000000000
2.20000000000000
2.20000000000000
2.70000000000000
2.20000000000000
1.60000000000000
2.30000000000000
2.70000000000000
1.70000000000000
0.600000000000000
0.400000000000000
1.30000000000000
1.50000000000000
0.400000000000000
0.700000000000000
0.800000000000000
1
0.300000000000000
1.50000000000000
0.900000000000000
1.80000000000000
1.10000000000000
0.900000000000000
2.20000000000000
3.20000000000000
2.60000000000000
3.20000000000000
1.90000000000000
1
1.90000000000000
0.900000000000000
1.10000000000000
1
1
0.700000000000000
3.80000000000000
2.40000000000000
3.80000000000000
6.40000000000000
5.50000000000000
4.40000000000000
3.70000000000000
3.30000000000000
2.60000000000000
3.40000000000000
5.50000000000000
5.70000000000000
6.60000000000000
8.80000000000000
8.40000000000000
11
10
11.1000000000000
11.9000000000000
13.9000000000000
12.5000000000000
14.4000000000000
13
12.3000000000000
12.4000000000000
11.7000000000000
9.60000000000000
9.60000000000000
11.9000000000000
11.8000000000000
10.2000000000000
9.80000000000000
14
10.1000000000000
15.1000000000000
12.7000000000000
15.5000000000000
14.1000000000000
11.5000000000000
17.7000000000000
15.3000000000000
15.4000000000000
11.7000000000000
14.3000000000000
9.80000000000000
6.40000000000000
8.40000000000000
9.90000000000000
8.50000000000000
7.80000000000000
8.80000000000000
9
7.70000000000000
8.40000000000000
5.50000000000000
6.90000000000000
5.50000000000000
5.60000000000000
6.30000000000000
6.90000000000000
6.10000000000000
5.50000000000000
4.60000000000000
4.10000000000000
3.40000000000000
2.80000000000000
2.40000000000000
1.10000000000000
0.900000000000000
0
0.800000000000000
0.800000000000000
1.20000000000000
0.900000000000000
1.50000000000000
1.80000000000000
1.70000000000000
1.90000000000000
2.20000000000000
3
2.60000000000000
2.30000000000000
2.60000000000000
2.70000000000000
3.10000000000000
3.60000000000000
3.10000000000000
3.20000000000000
3.40000000000000
2.90000000000000
2.40000000000000
2.60000000000000
2.10000000000000
1.20000000000000
2.60000000000000
2
2
1.30000000000000
1.10000000000000
1.80000000000000
1.70000000000000
0.900000000000000
1.50000000000000
1.20000000000000
1.20000000000000
2.50000000000000
2.90000000000000
2.60000000000000
3.30000000000000
2.50000000000000
2.70000000000000
2.80000000000000
2.80000000000000
2.20000000000000
2.40000000000000
1.90000000000000
2
1
1.70000000000000
2.10000000000000
1.90000000000000
2.90000000000000
2.80000000000000
1.30000000000000
2.60000000000000
2.70000000000000
2.80000000000000
2.50000000000000
3
3
2.80000000000000
3.40000000000000
2.90000000000000
2.90000000000000
2.70000000000000
3.10000000000000
4.40000000000000
2.50000000000000
2.30000000000000
1
1.20000000000000
1.50000000000000
2
0.900000000000000
1.50000000000000
1.40000000000000
1.70000000000000
2.10000000000000
2.10000000000000
0.400000000000000
0.900000000000000
0.900000000000000
1.10000000000000
2
1.60000000000000
1.70000000000000
1.90000000000000
1.40000000000000
2
1.70000000000000
0.800000000000000
0.800000000000000
1.50000000000000
0.900000000000000
1.60000000000000
1.20000000000000
1.20000000000000
0.600000000000000
1.20000000000000
1.40000000000000
0.800000000000000
1.20000000000000
1.20000000000000
1.10000000000000
2.40000000000000
2.70000000000000
2.50000000000000
2.10000000000000
2.30000000000000
2.50000000000000
2.20000000000000
1.30000000000000
1.20000000000000
1.80000000000000
1.60000000000000
1.40000000000000
1
1.10000000000000
1.70000000000000
1.10000000000000
1.20000000000000
1.20000000000000
1.10000000000000
6.50000000000000
7.10000000000000
3.40000000000000
4.50000000000000
1.70000000000000
3.40000000000000
7.70000000000000
4.50000000000000
2.40000000000000
5.40000000000000
4.40000000000000
2
2.70000000000000
2.10000000000000
2.60000000000000
1.90000000000000
1.20000000000000
1.50000000000000
1.40000000000000
1.30000000000000
1.50000000000000
1.10000000000000
2.90000000000000
2.70000000000000
2.50000000000000
1.60000000000000
0.700000000000000
0.600000000000000
0.200000000000000
2
4.10000000000000
5.30000000000000
4.50000000000000
5.40000000000000
4.50000000000000
5.20000000000000
2
2.40000000000000
2.50000000000000
2.40000000000000
1.20000000000000
1.30000000000000
1.50000000000000
1.20000000000000
0.900000000000000
0.900000000000000
1.50000000000000
1
0.400000000000000
1.20000000000000
2
1.60000000000000
2.10000000000000
2.70000000000000
2.30000000000000
2.50000000000000
2.20000000000000
1.20000000000000
1.80000000000000
2.50000000000000
2
1.60000000000000
1.30000000000000
1.90000000000000
1.10000000000000
0.600000000000000
1.10000000000000
1.20000000000000
1
1.70000000000000
0.800000000000000
0.400000000000000
1.30000000000000
1.70000000000000
0.900000000000000
1.40000000000000
1.40000000000000
1.40000000000000
3.40000000000000
3.10000000000000
1.90000000000000
1.70000000000000
2.30000000000000
1
1.90000000000000
2
2.20000000000000
0.200000000000000
0.700000000000000
0.500000000000000
1.10000000000000
1.30000000000000
2.10000000000000
1.20000000000000
1.50000000000000
2
1.80000000000000
2.10000000000000
2.50000000000000
3.80000000000000
2.70000000000000
2.80000000000000
3.70000000000000
5.90000000000000
4.50000000000000
3.90000000000000
5.30000000000000
3
2.20000000000000
1.80000000000000
0.800000000000000
1.40000000000000
0.700000000000000
2
2.50000000000000
1
3.40000000000000
1.50000000000000
1
0.700000000000000
1.80000000000000
2.60000000000000
1.50000000000000
1.70000000000000
1.40000000000000
1.30000000000000
0.900000000000000
0.800000000000000
1.40000000000000
2.40000000000000
1.80000000000000
2.50000000000000
1.80000000000000
2.10000000000000
2.60000000000000
1.40000000000000
1.40000000000000
0.400000000000000
1.20000000000000
0.600000000000000
1.10000000000000
1.10000000000000
0.600000000000000
1
1.40000000000000
0.600000000000000
1
1.30000000000000
1.70000000000000
2.50000000000000
2.20000000000000
3.70000000000000
3
4.60000000000000
6.30000000000000
6
4.20000000000000
5.70000000000000
4
2.90000000000000
2.90000000000000
4.70000000000000
5.90000000000000
6.50000000000000
6.60000000000000
5.60000000000000
6.60000000000000
3.50000000000000
1.40000000000000
2.50000000000000
2.80000000000000
5.80000000000000
3
1.70000000000000
2.10000000000000
2.40000000000000
2
3
2.90000000000000
1
0.700000000000000
2.10000000000000
2.40000000000000
2.30000000000000
1.50000000000000
2.80000000000000
1.90000000000000
2.10000000000000
1.70000000000000
1.80000000000000
1.90000000000000
2
1.80000000000000
2.10000000000000
1.20000000000000
2
1.70000000000000
1.30000000000000
2.10000000000000
1.10000000000000
3.10000000000000
1.40000000000000
2.40000000000000
1.30000000000000
0.800000000000000
1.20000000000000
1.30000000000000
1.60000000000000
2
2
1.30000000000000
1.80000000000000
2.90000000000000
2.50000000000000
2.10000000000000
2.40000000000000
2.30000000000000
3.40000000000000
2.70000000000000
2.20000000000000
2.70000000000000
5.80000000000000
6.70000000000000
6
5.10000000000000
5
5.80000000000000
5.60000000000000
4.20000000000000
4.80000000000000
2.40000000000000
4.10000000000000
3.90000000000000
7
4
3.20000000000000
2.80000000000000
1.30000000000000
3.90000000000000
6.80000000000000
3.90000000000000
1.90000000000000
4.50000000000000
3.70000000000000
3.40000000000000
3.30000000000000
6.10000000000000
7.40000000000000
6.50000000000000
5.30000000000000
5.50000000000000
6.10000000000000
2.50000000000000
2.10000000000000
2.20000000000000
2.80000000000000
2.20000000000000
2.10000000000000
1.40000000000000
1.50000000000000
1.50000000000000
1
0.900000000000000
1.20000000000000
1.10000000000000
1.70000000000000
3.80000000000000
4.80000000000000
4.50000000000000
7.90000000000000
4.60000000000000
6.70000000000000
9
9.60000000000000
8.60000000000000
7
5.80000000000000
5.80000000000000
7.50000000000000
6.30000000000000
5.70000000000000
6.70000000000000
6.60000000000000
4.30000000000000
7
5
5.30000000000000
6.70000000000000
6.10000000000000
5.80000000000000
6.30000000000000
3.90000000000000
6.10000000000000
4
4.20000000000000
4.50000000000000
4.60000000000000
6
4.90000000000000
4.50000000000000
3.80000000000000
4.90000000000000
4.10000000000000
0.900000000000000
1.20000000000000
1
1.20000000000000
1
1.10000000000000
1.20000000000000
0.500000000000000
1.10000000000000
0.800000000000000
1.30000000000000
1.20000000000000
1.10000000000000
0.700000000000000
1.60000000000000
1.60000000000000
2.60000000000000
3.30000000000000
4.20000000000000
3.80000000000000
1.90000000000000
1.70000000000000
1.40000000000000
1.90000000000000
1.30000000000000
0.700000000000000
0.800000000000000
0.500000000000000
0.500000000000000
1
1.30000000000000
1.20000000000000
1.40000000000000
1.50000000000000
0.800000000000000
0.700000000000000
2.10000000000000
2.90000000000000
1.40000000000000
2.90000000000000
2.40000000000000
2.80000000000000
2.20000000000000
1.90000000000000
2.20000000000000
1.90000000000000
0.900000000000000
1.30000000000000
1.50000000000000
1.20000000000000
1.10000000000000
1.30000000000000
0.800000000000000
0.700000000000000
0.700000000000000
1.10000000000000
1.10000000000000
1.50000000000000
1.70000000000000
1.40000000000000
2.40000000000000
3.30000000000000
2.30000000000000
1.80000000000000
3.50000000000000
1.20000000000000
2.50000000000000
1.70000000000000
2.50000000000000
2.10000000000000
1.80000000000000
1.90000000000000
1
1.10000000000000
1.10000000000000
1.10000000000000
1.40000000000000
1.60000000000000
1.50000000000000
1.20000000000000
1.90000000000000
2.40000000000000
2.90000000000000
3
3.30000000000000
2.20000000000000
3.90000000000000
5.90000000000000
4.30000000000000
5.90000000000000
4.50000000000000
3.70000000000000
3.50000000000000
2.90000000000000
2.10000000000000
3.60000000000000
1.80000000000000
1.10000000000000
2.70000000000000
1.90000000000000
1.40000000000000
2.80000000000000
1.50000000000000
1.80000000000000
1.80000000000000
1.90000000000000
1.40000000000000
0.900000000000000
2.30000000000000
2.40000000000000
2.30000000000000
3.40000000000000
4.40000000000000
1.80000000000000
1.70000000000000
2.90000000000000
2.20000000000000
1.70000000000000
1.30000000000000
0.700000000000000
0
0.700000000000000
0.900000000000000
1.80000000000000
0.600000000000000
0.800000000000000
1.50000000000000
1.10000000000000
1.50000000000000
0.900000000000000
1.90000000000000
2.80000000000000
3
4.50000000000000
3.20000000000000
2.70000000000000
3.60000000000000
1.20000000000000
2
1.80000000000000
2.40000000000000
2.50000000000000
1
2.30000000000000
3.60000000000000
4
2
1.70000000000000
1.70000000000000
2.50000000000000
1.40000000000000
3.50000000000000
2.70000000000000
2.20000000000000
1.20000000000000
2.10000000000000
2.50000000000000
3.80000000000000
3.50000000000000
2.50000000000000
5
3.70000000000000
2.10000000000000
1.80000000000000
1.40000000000000
0.700000000000000
1.20000000000000
1.30000000000000
2
2.20000000000000
2.50000000000000
2.60000000000000
3.30000000000000
2.70000000000000
3.40000000000000
3
4
4.30000000000000
5.30000000000000
5.50000000000000
6.10000000000000
3.50000000000000
2.80000000000000
2.40000000000000
4.30000000000000
2.90000000000000
1.10000000000000
0.600000000000000
1.30000000000000
2
1.40000000000000
2.30000000000000
1.40000000000000
1.10000000000000
1.20000000000000
1.40000000000000
1.60000000000000
2
1.70000000000000
2.90000000000000
3.80000000000000
4.10000000000000
4.60000000000000
3.90000000000000
3.20000000000000
3.60000000000000
2.20000000000000
2.40000000000000
1.50000000000000
0.700000000000000
1.30000000000000
1.90000000000000
0.600000000000000
1.50000000000000
2.40000000000000
2.90000000000000
3.30000000000000
2.30000000000000
2.40000000000000
1.60000000000000
2
2.50000000000000
3
4.60000000000000
4.50000000000000
4.40000000000000
7.50000000000000
5.80000000000000
9.10000000000000
5.10000000000000
5.20000000000000
4.40000000000000
4.40000000000000
3.60000000000000
2.50000000000000
2.80000000000000
2.70000000000000
2.90000000000000
4.20000000000000
2
2.50000000000000
2.90000000000000
2
1.90000000000000
3.10000000000000
2.50000000000000
2.60000000000000
1.90000000000000
3.10000000000000
1.50000000000000
5.10000000000000
2.50000000000000
6.20000000000000
2.80000000000000
1.80000000000000
4.80000000000000
4.10000000000000
3.10000000000000
3.30000000000000
2.20000000000000
3
4.60000000000000
1.80000000000000
2.90000000000000
3.90000000000000
4.20000000000000
2.40000000000000
3.90000000000000
3.90000000000000
4.20000000000000
4
3.60000000000000
3.90000000000000
4.90000000000000
6
5.40000000000000
2.90000000000000
3.80000000000000
3.70000000000000
2.30000000000000
6.50000000000000
6.50000000000000
2.20000000000000
3.60000000000000
8.40000000000000
9.30000000000000
9.30000000000000
7.70000000000000
4.30000000000000
4.40000000000000
5.20000000000000
4.20000000000000
4.50000000000000
3.40000000000000
3.60000000000000
3.10000000000000
5.10000000000000
3.90000000000000
1.90000000000000
1.50000000000000
2.50000000000000
1.60000000000000
2.50000000000000
3.60000000000000
2.80000000000000
1.60000000000000
2.20000000000000
1.20000000000000
0.800000000000000
0.700000000000000
2.10000000000000
2
1.30000000000000
1.90000000000000
1.10000000000000
1.40000000000000
0.700000000000000
2
2
1.90000000000000
4.40000000000000
4.80000000000000
5.10000000000000
3.80000000000000
2.20000000000000
1.70000000000000
1.40000000000000
1.20000000000000
0.900000000000000
1.10000000000000
0.200000000000000
0.800000000000000
1.70000000000000
0.800000000000000
1.80000000000000
1.50000000000000
0.600000000000000
1.80000000000000
1.70000000000000
0.900000000000000
1.40000000000000
2.90000000000000
3.60000000000000
2.20000000000000
3.70000000000000
4.20000000000000
6.50000000000000
7.20000000000000
6.40000000000000
4.80000000000000
5.30000000000000
5.10000000000000
2
2.30000000000000
3
3
1.50000000000000
2.10000000000000
3
2.10000000000000
1.30000000000000
2.20000000000000
2.30000000000000
1.30000000000000
1
1.70000000000000
0.800000000000000
1.30000000000000
1.50000000000000
1.90000000000000
1.50000000000000
2.40000000000000
2.40000000000000
2.60000000000000
0.900000000000000
0.900000000000000
1.10000000000000
1.20000000000000
1.20000000000000
1.70000000000000
1.40000000000000
2.30000000000000
2.10000000000000
4
2.50000000000000
1.20000000000000
1.80000000000000
3.30000000000000
2.50000000000000
2.40000000000000
1.10000000000000
5
5.50000000000000
5.90000000000000
3.30000000000000
5.20000000000000
3.10000000000000
4
5.10000000000000
5.80000000000000
6
8.60000000000000
14.3000000000000
3.10000000000000
5.60000000000000
4.40000000000000
1.80000000000000
6.10000000000000
4.20000000000000
3.50000000000000
4.30000000000000
7.20000000000000
6
3.90000000000000
3
3.80000000000000
2.90000000000000
4.10000000000000
4
5
3.70000000000000
2.30000000000000
3.40000000000000
2.20000000000000
1.70000000000000
2.20000000000000
3.50000000000000
3.20000000000000
2.60000000000000
2
1
1.20000000000000
3.10000000000000
2.90000000000000
4.40000000000000
3.50000000000000
2.30000000000000
3.30000000000000
2
4.30000000000000
4.40000000000000
3.50000000000000
1.90000000000000
1.10000000000000
1
1
1
0.900000000000000
0.600000000000000
0.700000000000000
0.800000000000000
0.900000000000000
0.400000000000000
1.10000000000000
1.50000000000000
0.400000000000000
0.700000000000000
1.50000000000000
1.20000000000000
0.800000000000000
2
5
5.90000000000000
8
6.40000000000000
5.10000000000000
2.90000000000000
4.90000000000000
3.90000000000000
4.70000000000000
6.60000000000000
3.20000000000000
2.30000000000000
2.50000000000000
2.30000000000000
2.30000000000000
0.900000000000000
1.30000000000000
1.90000000000000
4.40000000000000
1.80000000000000
3.50000000000000
4
5.30000000000000
5.80000000000000
8.20000000000000
8.20000000000000
7.20000000000000
8.40000000000000
8.20000000000000
5.80000000000000
8.80000000000000
8.10000000000000
7.50000000000000
7.80000000000000
7.50000000000000
5
8
5.50000000000000
5.70000000000000
5.50000000000000
5.30000000000000
5.30000000000000
5.50000000000000
6.20000000000000
4.50000000000000
5.10000000000000
5.70000000000000
6.30000000000000
5.40000000000000
5.90000000000000
4.40000000000000
7.70000000000000
7.10000000000000
7.50000000000000
5.80000000000000
5
7
7.10000000000000
6.30000000000000
5.10000000000000
4.10000000000000
3.50000000000000
3.10000000000000
4
3.90000000000000
4
3
4.40000000000000
3.90000000000000
3.50000000000000
4.20000000000000
2.90000000000000
6.30000000000000
3.30000000000000
4.10000000000000
3.90000000000000
2.60000000000000
3.80000000000000
4.70000000000000
2.10000000000000
2.80000000000000
4.50000000000000
3.60000000000000
3.10000000000000
1.70000000000000
0.800000000000000
0.500000000000000
1.70000000000000
1.40000000000000
0.900000000000000
0.900000000000000
2.40000000000000
1.90000000000000
2.70000000000000
1.70000000000000
3.30000000000000
2.90000000000000
0.900000000000000
1.50000000000000
2.70000000000000
3.70000000000000
4.20000000000000
4.70000000000000
4.30000000000000
7.20000000000000
3
2.20000000000000
2.30000000000000
1.10000000000000
0.800000000000000
0.800000000000000
0.500000000000000
0.900000000000000
1.30000000000000
1.40000000000000
1.10000000000000
0.900000000000000
1.50000000000000
1.30000000000000
1.40000000000000
1.60000000000000
2.10000000000000
2.10000000000000
1.90000000000000
2
1.40000000000000
1.10000000000000
0.900000000000000
0.700000000000000
0.500000000000000
1
1.10000000000000
1.40000000000000
1.50000000000000
1
1
1.80000000000000
2.70000000000000
1.20000000000000
3.20000000000000
3.50000000000000
2
2.80000000000000
2.60000000000000
2.90000000000000
2.20000000000000
1.80000000000000
1.80000000000000
0.900000000000000
1.10000000000000
3
0.700000000000000
1.20000000000000
0.700000000000000
0.500000000000000
0.400000000000000
1.50000000000000
1.50000000000000
1.20000000000000
0.700000000000000
1.90000000000000
1.20000000000000
2.50000000000000
2.30000000000000
2.50000000000000
0.700000000000000
2.20000000000000
2.10000000000000
2.20000000000000
4.20000000000000
2.70000000000000
1.80000000000000
2.40000000000000
2.10000000000000
1.30000000000000
1.50000000000000
1.50000000000000
1.50000000000000
0.500000000000000
0.700000000000000
0.700000000000000
0.500000000000000
0.100000000000000
0.800000000000000
1.60000000000000
2.10000000000000
1.20000000000000
2.20000000000000
1.20000000000000
0.500000000000000
1.10000000000000
1.70000000000000
1.90000000000000
3.50000000000000
1.90000000000000
3.10000000000000
1.50000000000000
3.20000000000000
2.10000000000000
1
1.40000000000000
1.70000000000000
0.900000000000000
1
0.800000000000000
1
0.600000000000000
0.900000000000000
1.30000000000000
1
1.60000000000000
2.30000000000000
2.90000000000000
1.30000000000000
1.50000000000000
1.70000000000000
0.800000000000000
1.70000000000000
1.70000000000000
1
1.80000000000000
2
1.50000000000000
1.40000000000000
1.30000000000000
1.60000000000000
1.40000000000000
1.80000000000000
2.40000000000000
0.800000000000000
1.60000000000000
1.20000000000000
0.900000000000000
0.800000000000000
1.30000000000000
4.40000000000000
1.90000000000000
4.70000000000000
4.20000000000000
5.40000000000000
4
4.90000000000000
3.20000000000000
3.40000000000000
2.30000000000000
3
2.70000000000000
2.90000000000000
5
5.30000000000000
5.10000000000000
2
1.80000000000000
1.30000000000000
2.20000000000000
1.20000000000000
1.10000000000000
1.50000000000000
1.70000000000000
1.30000000000000
1.20000000000000
2
0.500000000000000
1.20000000000000
2.60000000000000
1
1.40000000000000
0.700000000000000
1.70000000000000
1.10000000000000
1.10000000000000
1.90000000000000
1.90000000000000
1.70000000000000
2
2.10000000000000
1.70000000000000
2.20000000000000
2.20000000000000
2.90000000000000
2.70000000000000
2.80000000000000
3.60000000000000
2.10000000000000
2.50000000000000
1.50000000000000
2.20000000000000
0.700000000000000
3.30000000000000
3.40000000000000
2.20000000000000
2.50000000000000
2.50000000000000
0.800000000000000
1.30000000000000
1.80000000000000
1.10000000000000
1.70000000000000
1.50000000000000
2.50000000000000
1.80000000000000
2
2.60000000000000
3.10000000000000
2.70000000000000
3
1.90000000000000
2.60000000000000
1.40000000000000
2.60000000000000
1
2.70000000000000
2.30000000000000
1.20000000000000
0.700000000000000
1.90000000000000
1.60000000000000
1.40000000000000
1.30000000000000
1.40000000000000
0.500000000000000
0.400000000000000
0.600000000000000
1.40000000000000
0.600000000000000
1.30000000000000
0.600000000000000
1.10000000000000
2
2.60000000000000
2.30000000000000
1.40000000000000
1.70000000000000
2
2.20000000000000
3.90000000000000
1.50000000000000
1.80000000000000
1
1
1.40000000000000
1
1.20000000000000
1
1.80000000000000
2.50000000000000
2.10000000000000
2.60000000000000
2.30000000000000
1.90000000000000
1.90000000000000
2.80000000000000
3
3.90000000000000
4.30000000000000
4.30000000000000
4
4.90000000000000
3.90000000000000
3.70000000000000
3.10000000000000
3.60000000000000
2.40000000000000
2.30000000000000
3.30000000000000
3.10000000000000
2.40000000000000
2.50000000000000
3.10000000000000
5.10000000000000
3.30000000000000
3.40000000000000
2.10000000000000
1.90000000000000
1.50000000000000
3.20000000000000
2.30000000000000
3.20000000000000
3.70000000000000
6.40000000000000
6.50000000000000
5.80000000000000
3.80000000000000
5.20000000000000
4.60000000000000
2.70000000000000
2.40000000000000
1.70000000000000
1.10000000000000
2.20000000000000
2.20000000000000
3.60000000000000
2.60000000000000
5.20000000000000
1.90000000000000
2.10000000000000
3.30000000000000
3
3.60000000000000
1.50000000000000
2.40000000000000
2.50000000000000
2.90000000000000
4.30000000000000
2.80000000000000
2
1.90000000000000
1.50000000000000
1.30000000000000
0.900000000000000
3.40000000000000
0.900000000000000
2.10000000000000
1.20000000000000
0.800000000000000
1.10000000000000
1.40000000000000
2.90000000000000
3.30000000000000
2.50000000000000
2.90000000000000
3
3.20000000000000
2.50000000000000
3.50000000000000
2.70000000000000
2.60000000000000
2.80000000000000
5
4.70000000000000
4.90000000000000
6.50000000000000
6.20000000000000
6.60000000000000
3.80000000000000
4.40000000000000
2.80000000000000
3.80000000000000
1.90000000000000
0.900000000000000
0.900000000000000
1.90000000000000
0.800000000000000
0.600000000000000
0.900000000000000
1.20000000000000
1.90000000000000
2.80000000000000
3
3.30000000000000
3.70000000000000
2.90000000000000
2.60000000000000
2.10000000000000
4.90000000000000
3.50000000000000
4
2.50000000000000
2.40000000000000
3.30000000000000
3.50000000000000
1.60000000000000
0.900000000000000
2.80000000000000
1.90000000000000
1.80000000000000
4.50000000000000
3.10000000000000
3
1.70000000000000
2.80000000000000
3.40000000000000
3
5.40000000000000
3
5.10000000000000
2.60000000000000
4.30000000000000
4.30000000000000
5.80000000000000
4.90000000000000
2.30000000000000
1.80000000000000
2.90000000000000
1.40000000000000
0.900000000000000
0.800000000000000
1.90000000000000
2.40000000000000
2
1.50000000000000
2.30000000000000
2.30000000000000
2
2.90000000000000
2.40000000000000
2.30000000000000
3.20000000000000
3.90000000000000
4.60000000000000
4.30000000000000
4.50000000000000
4.70000000000000
3.80000000000000
2
1.10000000000000
1.90000000000000
1
0.400000000000000
0.800000000000000
1.40000000000000
1.50000000000000
0.800000000000000
1.20000000000000
1.30000000000000
0.500000000000000
1.70000000000000
2.10000000000000
2.10000000000000
2.40000000000000
1.50000000000000
1.90000000000000
2.60000000000000
4.40000000000000
3.10000000000000
3.50000000000000
4.50000000000000
1.90000000000000
2.20000000000000
1.60000000000000
0.900000000000000
1.60000000000000
0.700000000000000
1.80000000000000
1.50000000000000
1.40000000000000
1.30000000000000
1.10000000000000
0.900000000000000
2
1.70000000000000
2.50000000000000
2.60000000000000
3.60000000000000
3.20000000000000
3.90000000000000
4.70000000000000
4.10000000000000
3
1.40000000000000
2.20000000000000
3
2.80000000000000
2.30000000000000
1.10000000000000
0.800000000000000
1.30000000000000
1
1.10000000000000
1.70000000000000
3.70000000000000
1
0.800000000000000
1.20000000000000
1.40000000000000
2
1.10000000000000
2.60000000000000
2.40000000000000
3.90000000000000
3.90000000000000
3.10000000000000
2.70000000000000
3.10000000000000
2.60000000000000
3.70000000000000
1
2.90000000000000
1.40000000000000
2
0.400000000000000
1
0.900000000000000
1.30000000000000
1
1
0.400000000000000
2.20000000000000
1.10000000000000
1.80000000000000
0.900000000000000
1.50000000000000
2
1.30000000000000
2.50000000000000
1.40000000000000
2.10000000000000
3.80000000000000
1.80000000000000
2.60000000000000
2.90000000000000
1.80000000000000
2
2.10000000000000
1.70000000000000
1.10000000000000
1.10000000000000
2.50000000000000
3.10000000000000
1.30000000000000
2.20000000000000
2.20000000000000
4.50000000000000
2.60000000000000
3.30000000000000
6
3.50000000000000
5.30000000000000
3.10000000000000
2
2.70000000000000
4.20000000000000
4.60000000000000
3.70000000000000
5.30000000000000
4.40000000000000
0.900000000000000
3.30000000000000
0.700000000000000
2.90000000000000
1.50000000000000
2.70000000000000
2
0.700000000000000
1
1
1.50000000000000
1.80000000000000
0.700000000000000
2.70000000000000
3.20000000000000
3.30000000000000
3.90000000000000
3.30000000000000
4
3
2.60000000000000
1.80000000000000
1.40000000000000
1.10000000000000
1.70000000000000
1.40000000000000
0.700000000000000
1.20000000000000
0.300000000000000
0.600000000000000
0.700000000000000
0.900000000000000
0.700000000000000
1.20000000000000
2.60000000000000
2.50000000000000
5.10000000000000
5.80000000000000
8.50000000000000
8.10000000000000
8.90000000000000
6.60000000000000
9.90000000000000
7.70000000000000
8.90000000000000
8.40000000000000
4.80000000000000
3.20000000000000
4.10000000000000
6.10000000000000
5
7.10000000000000
4.50000000000000
5.10000000000000
6.60000000000000
6.30000000000000
7.30000000000000
8.70000000000000
8.30000000000000
8
9.70000000000000
9.30000000000000
9.60000000000000
10.5000000000000
8.70000000000000
6.70000000000000
10.2000000000000
7.80000000000000
8.20000000000000
7
9.20000000000000
8
8
8.80000000000000
7.40000000000000
9.20000000000000
6.80000000000000
6.50000000000000
7.50000000000000
7.10000000000000
9.70000000000000
11.4000000000000
8.80000000000000
5.40000000000000
7.80000000000000
6.50000000000000
5.90000000000000
5.20000000000000
6
6.80000000000000
8
5.20000000000000
8.60000000000000
9.70000000000000
7.80000000000000
7.10000000000000
9.10000000000000
9.20000000000000
8.40000000000000
7.80000000000000
7.20000000000000
5.50000000000000
4.90000000000000
3.60000000000000
0.900000000000000
3
1.90000000000000
1
1.40000000000000
2.60000000000000
2.60000000000000
2.80000000000000
2.60000000000000
4
2.60000000000000
4
3.10000000000000
5.10000000000000
3.70000000000000
2.30000000000000
2.80000000000000
1.50000000000000
2
2.20000000000000
2.60000000000000
4.10000000000000
2.30000000000000
2.80000000000000
2.10000000000000
1.10000000000000
1.10000000000000
1.50000000000000
1.30000000000000
3.10000000000000
3.30000000000000
4.40000000000000
2.60000000000000
2.20000000000000
2.20000000000000
3
4.70000000000000
2.20000000000000
2.50000000000000
2
1
2.10000000000000
0.600000000000000
1.20000000000000
1.40000000000000
1.40000000000000
2.20000000000000
1.60000000000000
1.70000000000000
1.90000000000000
2.20000000000000
2.10000000000000
2.40000000000000
2.60000000000000
3.50000000000000
2.40000000000000
1.70000000000000
5.80000000000000
2.20000000000000
2.60000000000000
2.80000000000000
2.40000000000000
0.600000000000000
3.10000000000000
0.700000000000000
2.30000000000000
1.50000000000000
1.80000000000000
1.50000000000000
1.90000000000000
2.10000000000000
2.20000000000000
3.10000000000000
2.60000000000000
2.40000000000000
2.90000000000000
3.30000000000000
2.90000000000000
3.90000000000000
3.50000000000000
3
1.70000000000000
1.80000000000000
1.30000000000000
1.30000000000000
1.90000000000000
3.10000000000000
1.70000000000000
0.500000000000000
0.900000000000000
2.10000000000000
1.20000000000000
0.700000000000000
1.30000000000000
1.40000000000000
0.800000000000000
0.300000000000000
0.600000000000000
1.60000000000000
2.30000000000000
2.20000000000000
2.50000000000000
2
1.60000000000000
1.90000000000000
1.70000000000000
2.80000000000000
3.20000000000000
2
3.30000000000000
0.900000000000000
1.10000000000000
1.10000000000000
1.40000000000000
1.20000000000000
1.50000000000000
1
0.500000000000000
0.800000000000000
0.900000000000000
0.700000000000000
1.30000000000000
1.20000000000000
1.30000000000000
2.30000000000000
1.80000000000000
2.40000000000000
2.70000000000000
0.700000000000000
2.90000000000000
1.50000000000000
3.20000000000000
2.50000000000000
1.30000000000000
1.90000000000000
1.40000000000000
4.70000000000000
5.90000000000000
5.50000000000000
1.70000000000000
1.20000000000000
1.30000000000000
0.600000000000000
1.20000000000000
0.900000000000000
0.500000000000000
0.800000000000000
0.500000000000000
1.30000000000000
0.700000000000000
1.10000000000000
2.90000000000000
3.50000000000000
4.30000000000000
2.70000000000000
4
4.40000000000000
3.20000000000000
3.60000000000000
2.80000000000000
3.40000000000000
5.30000000000000
3.90000000000000
2.80000000000000
1
0.600000000000000
0.600000000000000
0.600000000000000
0.400000000000000
1.50000000000000
1.40000000000000
1.30000000000000
1.40000000000000
1.30000000000000
1
2.70000000000000
2.60000000000000
2.30000000000000
3
4.30000000000000
2.40000000000000
2.50000000000000
1.60000000000000
1.20000000000000
0.500000000000000
1.50000000000000
1.70000000000000
1
4.20000000000000
4.70000000000000
5.90000000000000
4.20000000000000
5.80000000000000
5.40000000000000
3.80000000000000
4.30000000000000
3.10000000000000
4.70000000000000
5.30000000000000
5.90000000000000
7
6.20000000000000
3.70000000000000
4.60000000000000
2.70000000000000
5.80000000000000
5.10000000000000
5.10000000000000
3.60000000000000
3.70000000000000
4.20000000000000
2.80000000000000
3.60000000000000
4.70000000000000
4.80000000000000
3.90000000000000
2.90000000000000
4.70000000000000
3.20000000000000
4
4.50000000000000
5
5
4.70000000000000
4.40000000000000
5.40000000000000
4.50000000000000
6.50000000000000
5.90000000000000
4.10000000000000
4.20000000000000
6
6.70000000000000
6.60000000000000
4.40000000000000
3.80000000000000
3.50000000000000
5.40000000000000
5.90000000000000
3.60000000000000
3.90000000000000
5.40000000000000
7
7.60000000000000
6
5.70000000000000
5.60000000000000
5.50000000000000
6.40000000000000
3.90000000000000
4.40000000000000
6.40000000000000
4.30000000000000
3.10000000000000
5.80000000000000
5.80000000000000
4.10000000000000
4.70000000000000
2.40000000000000
2.60000000000000
4.30000000000000
4.60000000000000
4.70000000000000
6.20000000000000
6.10000000000000
5.90000000000000
8.40000000000000
7.90000000000000
5.70000000000000
6.60000000000000
7
8.20000000000000
4.90000000000000
5.90000000000000
6.40000000000000
8.50000000000000
5.60000000000000
1.50000000000000
1.90000000000000
2.10000000000000
2.30000000000000
0.600000000000000
0.500000000000000
0.900000000000000
1
0.500000000000000
2
1.20000000000000
1.60000000000000
1.70000000000000
1.30000000000000
2
2.20000000000000
1.50000000000000
2.10000000000000
3
2
8.80000000000000
4
4.40000000000000
2.20000000000000
3.40000000000000
3.10000000000000
1.50000000000000
1.20000000000000
0.500000000000000
0.500000000000000
0.600000000000000
0.800000000000000
0.500000000000000
1.30000000000000
0.700000000000000
0.500000000000000
4.40000000000000
4.30000000000000
4.40000000000000
5.50000000000000
5.60000000000000
5
6.80000000000000
4.60000000000000
4.80000000000000
4.40000000000000
3.40000000000000
4
3.20000000000000
2.80000000000000
4.60000000000000
2.50000000000000
1.20000000000000
1.10000000000000
2
2.10000000000000
3.20000000000000
3.80000000000000
4.30000000000000
4.80000000000000
6.50000000000000
4.70000000000000
5.30000000000000
5
5.60000000000000
5
3.90000000000000
4.20000000000000
3.50000000000000
6.30000000000000
5.70000000000000
5.80000000000000
3.80000000000000
4.90000000000000
5.50000000000000
3.80000000000000
2.80000000000000
2.60000000000000
3.30000000000000
2.20000000000000
4
3
4.90000000000000
5.40000000000000
6
4.10000000000000
4.40000000000000
4.90000000000000
4.50000000000000
3.10000000000000
4.90000000000000
5.10000000000000
5
4.10000000000000
3.10000000000000
2.40000000000000
2.90000000000000
1.50000000000000
2.70000000000000
1.70000000000000
1.20000000000000
2.80000000000000
2.50000000000000
2.20000000000000
1.30000000000000
1.10000000000000
1.10000000000000
1.10000000000000
1.30000000000000
1.80000000000000
3
4.20000000000000
4.80000000000000
4.70000000000000
3.40000000000000
3.20000000000000
4.40000000000000
4.50000000000000
2.70000000000000
1.40000000000000
3
2
1.40000000000000
1.30000000000000
1.20000000000000
0.700000000000000
1.40000000000000
1.40000000000000
0.600000000000000
0.600000000000000
0.800000000000000
0.500000000000000
3.20000000000000
2.50000000000000
1.70000000000000
1.50000000000000
0.700000000000000
1.40000000000000
1.50000000000000
2.80000000000000
3.90000000000000
3.60000000000000
1.40000000000000
2
1.50000000000000
2.80000000000000
0.800000000000000
0.700000000000000
1
2.10000000000000
3.10000000000000
3.20000000000000
2.30000000000000
2.30000000000000
3
0.900000000000000
2.50000000000000
3.70000000000000
2.80000000000000
2.20000000000000
2.80000000000000
3.30000000000000
2.70000000000000
2.70000000000000
2.60000000000000
2.90000000000000
3.70000000000000
2
3.10000000000000
2.50000000000000
1.30000000000000
1
1.50000000000000
1.40000000000000
2
1
1
1.90000000000000
1.40000000000000
2.40000000000000
2.10000000000000
2.50000000000000
3.90000000000000
4.30000000000000
4
5.90000000000000
3.20000000000000
3.80000000000000
2.50000000000000
2.10000000000000
1.70000000000000
1.30000000000000
2.60000000000000
0.900000000000000
0.500000000000000
0.200000000000000
0.700000000000000
0.900000000000000
0.900000000000000
1
1.40000000000000
1.40000000000000
1.10000000000000
1.20000000000000
1
2.10000000000000
2.40000000000000
4.10000000000000
5.40000000000000
3.60000000000000
4.70000000000000
2.40000000000000
1.40000000000000
2
1
1.60000000000000
1.10000000000000
0.600000000000000
0.700000000000000
0.200000000000000
1.30000000000000
1.40000000000000
1.10000000000000
0.700000000000000
1.60000000000000
1.30000000000000
2.20000000000000
2.70000000000000
1.90000000000000
1.80000000000000
3.90000000000000
3.10000000000000
4.20000000000000
3.50000000000000
2.30000000000000
2.50000000000000
1.10000000000000
2.30000000000000
0.600000000000000
0.900000000000000
1.80000000000000
1.80000000000000
1.60000000000000
1.60000000000000
0.900000000000000
0.700000000000000
1.20000000000000
1.40000000000000
1.50000000000000
1.20000000000000
2.70000000000000
2.50000000000000
1.90000000000000
2.10000000000000
1.70000000000000
2.70000000000000
2.90000000000000
4.10000000000000
4.60000000000000
4.20000000000000
5.60000000000000
3.60000000000000
2
1.30000000000000
0.600000000000000
0.400000000000000
0.500000000000000
1.50000000000000
0.700000000000000
1
1.20000000000000
1.90000000000000
1
1.80000000000000
3.70000000000000
2.90000000000000
2.40000000000000
4.20000000000000
3.60000000000000
3.60000000000000
3
3.80000000000000
2.40000000000000
1.70000000000000
2.50000000000000
2
1.20000000000000
0.800000000000000
0.800000000000000
1.20000000000000
1.20000000000000
1
0.600000000000000
1.70000000000000
1
1.80000000000000
2
2.10000000000000
2.10000000000000
1.10000000000000
1.20000000000000
2.80000000000000
2.90000000000000
3.50000000000000
1.90000000000000
2.60000000000000
3.60000000000000
4.10000000000000
3.20000000000000
1.80000000000000
0.900000000000000
1.70000000000000
1.50000000000000
1.80000000000000
0.800000000000000
0.500000000000000
1.50000000000000
1.10000000000000
1
1.10000000000000
2.10000000000000
1.30000000000000
3.70000000000000
4.80000000000000
4.70000000000000
5.80000000000000
3.60000000000000
1.80000000000000
3.60000000000000
3.50000000000000
5.10000000000000
5.30000000000000
4
3.10000000000000
2.10000000000000
0.900000000000000
0.500000000000000
1.40000000000000
1.50000000000000
1.30000000000000
1.90000000000000
1.50000000000000
1.10000000000000
1.20000000000000
2
2.50000000000000
1.10000000000000
1.20000000000000
1.40000000000000
1.70000000000000
2.70000000000000
3.10000000000000
3.70000000000000
2.80000000000000
3.10000000000000
2.40000000000000
1.20000000000000
0.900000000000000
1
0.800000000000000
1.70000000000000
0.900000000000000
0.700000000000000
1
1.20000000000000
0.700000000000000
0.900000000000000
2.20000000000000
2.80000000000000
2
3
4.40000000000000
5.50000000000000
5.90000000000000
4.30000000000000
3.70000000000000
3.50000000000000
3.80000000000000
3
2
1.50000000000000
2.90000000000000
1.50000000000000
0.900000000000000
0.800000000000000
0.700000000000000
0.600000000000000
0.900000000000000
0.500000000000000
0.500000000000000
1.30000000000000
2.40000000000000
3.30000000000000
1.80000000000000
3.30000000000000
2.60000000000000
2.80000000000000
3.30000000000000
5
3.30000000000000
3.50000000000000
3.50000000000000
2.10000000000000
1.10000000000000
1.90000000000000
0.500000000000000
0.600000000000000
0.800000000000000
0.500000000000000
1.40000000000000
1.40000000000000
1.50000000000000
1.40000000000000
1.30000000000000
1.40000000000000
0.600000000000000
1.40000000000000
1.70000000000000
3.60000000000000
3.30000000000000
4
2.60000000000000
4.50000000000000
5.10000000000000
7.40000000000000
7.20000000000000
3.50000000000000
1.20000000000000
5.30000000000000
2.30000000000000
2.60000000000000
5
3.50000000000000
2.20000000000000
1
2.70000000000000
2.40000000000000
1.20000000000000
2.80000000000000
1.70000000000000
2.10000000000000
2.70000000000000
3.90000000000000
5.70000000000000
6.70000000000000
6.50000000000000
4.40000000000000
5
3.60000000000000
2.80000000000000
2.40000000000000
1
1.80000000000000
1.30000000000000
0.900000000000000
0.200000000000000
1.70000000000000
0.700000000000000
0.300000000000000
1.50000000000000
1.90000000000000
2.40000000000000
1.80000000000000
2.50000000000000
1.10000000000000
1.10000000000000
1.30000000000000
3
2.10000000000000
2.70000000000000
2.60000000000000
2.20000000000000
1.80000000000000
1.40000000000000
0.600000000000000
0.800000000000000
1.60000000000000
1.10000000000000
1.80000000000000
1.60000000000000
1.20000000000000
1.90000000000000
9.80000000000000
9.40000000000000
7.20000000000000
9.80000000000000
10
10.8000000000000
8.10000000000000
8.20000000000000
7.90000000000000
5.50000000000000
7
8.30000000000000
11.9000000000000
9.20000000000000
8.70000000000000
6.30000000000000
7.40000000000000
6.30000000000000
6.50000000000000
5.40000000000000
6.40000000000000
5.60000000000000
4.80000000000000
4.60000000000000
7.40000000000000
5.40000000000000
4.60000000000000
5.30000000000000
5.70000000000000
7.60000000000000
7.40000000000000
9.10000000000000
6.20000000000000
8.10000000000000
7.80000000000000
3.70000000000000
5
4.20000000000000
2.20000000000000
3.60000000000000
1.80000000000000
1
6.60000000000000
3.10000000000000
3.30000000000000
1.20000000000000
1
1
1.40000000000000
1.50000000000000
1.20000000000000
1.70000000000000
1.10000000000000
0.800000000000000
2.50000000000000
2.80000000000000
3.30000000000000
6.10000000000000
5.40000000000000
7.10000000000000
3.80000000000000
5.70000000000000
2.40000000000000
4.60000000000000
4.20000000000000
3.30000000000000
4.80000000000000
3.70000000000000
3.30000000000000
1.20000000000000
4.60000000000000
3.60000000000000
4.20000000000000
3.10000000000000
3.30000000000000
4
4.20000000000000
3.50000000000000
5.90000000000000
5.60000000000000
6.50000000000000
2.90000000000000
5.60000000000000
8.30000000000000
4.30000000000000
4.80000000000000
5.60000000000000
2.90000000000000
1.70000000000000
4.40000000000000
2.10000000000000
3.50000000000000
7
6.90000000000000
2.80000000000000
3.70000000000000
5.40000000000000
7.10000000000000
5.60000000000000
5.10000000000000
6.60000000000000
7.60000000000000
6.80000000000000
5.60000000000000
5.60000000000000
5.40000000000000
7.10000000000000
6.10000000000000
6.20000000000000
7.70000000000000
7.20000000000000
7.80000000000000
5.70000000000000
5.20000000000000
5.90000000000000
4.70000000000000
4.80000000000000
3.80000000000000
3.60000000000000
4.60000000000000
4.90000000000000
4.40000000000000
4.50000000000000
6
5.80000000000000
5.10000000000000
5.90000000000000
9.60000000000000
5.10000000000000
6.80000000000000
5.80000000000000
6.70000000000000
9.50000000000000
10.5000000000000
8
10
8.10000000000000
8.10000000000000
7.50000000000000
8.20000000000000
6.50000000000000
5.30000000000000
3.60000000000000
3
4.80000000000000
2.60000000000000
2.10000000000000
4.60000000000000
3.40000000000000
4.70000000000000
6.70000000000000
4.90000000000000
5
4.80000000000000
5.50000000000000
4.60000000000000
5.40000000000000
5.80000000000000
4.10000000000000
3.30000000000000
1.90000000000000
1.70000000000000
0.700000000000000
1.20000000000000
1.30000000000000
0.900000000000000
1.10000000000000
0.800000000000000
1.30000000000000
1.30000000000000
1.20000000000000
1.40000000000000
2.70000000000000
2.70000000000000
3
3.90000000000000
5.30000000000000
3
2.90000000000000
4.70000000000000
3.50000000000000
3.50000000000000
1.90000000000000
1.90000000000000
1.40000000000000
0.900000000000000
1
0.400000000000000
1.40000000000000
0.700000000000000
0.600000000000000
1.30000000000000
1.40000000000000
1.40000000000000
2.10000000000000
1.90000000000000
2.50000000000000
1.40000000000000
1.80000000000000
1.80000000000000
2.10000000000000
2.60000000000000
2.50000000000000
2.20000000000000
2.90000000000000
3.90000000000000
4
1
1.30000000000000
0.400000000000000
1.30000000000000
0.700000000000000
0.600000000000000
0.500000000000000
0.800000000000000
1.50000000000000
1.30000000000000
1.50000000000000
1.10000000000000
1.90000000000000
2.30000000000000
2.40000000000000
1.10000000000000
1.40000000000000
2.10000000000000
4.50000000000000
3.60000000000000
4.70000000000000
5.90000000000000
3.50000000000000
1.80000000000000
5.90000000000000
4.90000000000000
4.80000000000000
3.50000000000000
3
4.50000000000000
3.90000000000000
2.70000000000000
2.60000000000000
4.10000000000000
3.10000000000000
2.80000000000000
4.90000000000000
5
6.20000000000000
7.10000000000000
5.90000000000000
6
7.20000000000000
5.70000000000000
9.30000000000000
8.60000000000000
6.30000000000000
5.70000000000000
4.10000000000000
2.10000000000000
2.10000000000000
2.30000000000000
2.30000000000000
1.70000000000000
4
3.50000000000000
3.30000000000000
4.30000000000000
4.20000000000000
4.40000000000000
5.90000000000000
4.50000000000000
5.70000000000000
4.80000000000000
6.30000000000000
4.10000000000000
4.80000000000000
5.40000000000000
5.70000000000000
6.40000000000000
5.90000000000000
5.50000000000000
3.30000000000000
5.50000000000000
5.50000000000000
3.10000000000000
3.80000000000000
5.40000000000000
4.10000000000000
5.60000000000000
3.70000000000000
4.50000000000000
4.20000000000000
4.10000000000000
6.70000000000000
4.40000000000000
9.20000000000000
6.50000000000000
5.70000000000000
8.40000000000000
4.50000000000000
3.50000000000000
5.10000000000000
9.60000000000000
3.80000000000000
2
2.70000000000000
5.10000000000000
4
4.20000000000000
4.20000000000000
2.70000000000000
4
5.70000000000000
4.10000000000000
4.40000000000000
5.10000000000000
4
3.50000000000000
4.80000000000000
7.20000000000000
5.60000000000000
9.20000000000000
8.10000000000000
5
3.70000000000000
7
6.70000000000000
4.30000000000000
4.40000000000000
3.30000000000000
3.50000000000000
5.70000000000000
0.800000000000000
5
3.50000000000000
2
4
4.70000000000000
5.30000000000000
2.20000000000000
4.70000000000000
3.50000000000000
5.80000000000000
6.30000000000000
5.90000000000000
5
5.80000000000000
5.60000000000000
4.70000000000000
5.60000000000000
5.50000000000000
5.10000000000000
4.70000000000000
3.60000000000000
1.40000000000000
3.50000000000000
1.60000000000000
5.40000000000000
6.10000000000000
3.60000000000000
3.60000000000000
5.70000000000000
3.90000000000000
6.30000000000000
4.60000000000000
4.40000000000000
5.90000000000000
6.40000000000000
7
7.30000000000000
3.80000000000000
3.60000000000000
5.60000000000000
8
9
9.50000000000000
8
5.10000000000000
9.60000000000000
5.10000000000000
1.90000000000000
6.20000000000000
5.20000000000000
2.50000000000000
5.90000000000000
5.60000000000000
4.10000000000000
3.60000000000000
4.60000000000000
7.90000000000000
7.40000000000000
11.2000000000000
8.10000000000000
9.90000000000000
10.3000000000000
8.20000000000000
9.50000000000000
6.40000000000000
7.20000000000000
6.50000000000000
7.40000000000000
6.70000000000000
4.90000000000000
5.50000000000000
5.10000000000000
2.70000000000000
2.90000000000000
3.60000000000000
4.60000000000000
4.90000000000000
3
5.30000000000000
8
4.90000000000000
6.60000000000000
8.30000000000000
7.70000000000000
6.30000000000000
4.80000000000000
5.60000000000000
6.90000000000000
8.70000000000000
6.10000000000000
5.60000000000000
8.50000000000000
7.60000000000000
3.20000000000000
2.50000000000000
3.50000000000000
7.20000000000000
5.40000000000000
7
6.40000000000000
4.90000000000000
5.40000000000000
2.90000000000000
5
6
7.90000000000000
6.30000000000000
4.10000000000000
5.70000000000000
4.50000000000000
4.50000000000000
8.50000000000000
7.30000000000000
8
6.40000000000000
4.20000000000000
8.50000000000000
1.30000000000000
5
5.90000000000000
4.60000000000000
4.20000000000000
3.80000000000000
5.10000000000000
3.60000000000000
4.40000000000000
3
4
4.50000000000000
3.90000000000000
4
5
4.50000000000000
3.30000000000000
6.40000000000000
7.10000000000000
4.60000000000000
6.20000000000000
7
4
5.70000000000000
3.70000000000000
4.40000000000000
2.20000000000000
4.20000000000000
5.40000000000000
0.700000000000000
3
5.40000000000000
3.90000000000000
4.20000000000000
6.30000000000000
5.70000000000000
5.40000000000000
8.40000000000000
7.70000000000000
6
5.70000000000000
9
6.70000000000000
7.50000000000000
6.50000000000000
9.90000000000000
7.60000000000000
8.60000000000000
11
6.80000000000000
3.50000000000000
3.20000000000000
2.70000000000000
3.70000000000000
4.20000000000000
1.60000000000000
5.30000000000000
7.60000000000000
11.2000000000000
11.2000000000000
8
6.30000000000000
6.30000000000000
6.50000000000000
8.50000000000000
6.60000000000000
7.90000000000000
8.80000000000000
7.90000000000000
9.50000000000000
11.4000000000000
9.30000000000000
6.10000000000000
1.30000000000000
3.50000000000000
1
2.60000000000000
4.90000000000000
5.70000000000000
5.10000000000000
5.80000000000000
7.90000000000000
8.20000000000000
7.70000000000000
7.50000000000000
9.30000000000000
4.60000000000000
6
7.10000000000000
8
5.40000000000000
6.60000000000000
7.30000000000000
4.90000000000000
2.90000000000000
4.70000000000000
4.50000000000000
6.50000000000000
5.60000000000000
6.40000000000000
6.30000000000000
6.20000000000000
5.80000000000000
9.60000000000000
7.10000000000000
7.20000000000000
6.60000000000000
5.10000000000000
9.50000000000000
5.60000000000000
5.60000000000000
4.70000000000000
6.30000000000000
7.50000000000000
7.10000000000000
5.70000000000000
6.60000000000000
3.80000000000000
2
3
2.20000000000000
1.40000000000000
2.70000000000000
2.20000000000000
1.50000000000000
2.10000000000000
1.90000000000000
0.500000000000000
1.30000000000000
1.80000000000000
3
4.80000000000000
4.60000000000000
4.30000000000000
5.50000000000000
4.50000000000000
5.40000000000000
5
4.90000000000000
4.90000000000000
4.40000000000000
3.10000000000000
0.800000000000000
1.70000000000000
0.400000000000000
1.70000000000000
2.10000000000000
1.30000000000000
0.800000000000000
1.80000000000000
1.50000000000000
1.20000000000000
0.700000000000000
1.20000000000000
1.50000000000000
2.10000000000000
1.30000000000000
2.30000000000000
1.70000000000000
2.20000000000000
2.10000000000000
1.10000000000000
1.90000000000000
2.40000000000000
1.50000000000000
2.60000000000000
1.70000000000000
1
2.70000000000000
1.50000000000000
1.80000000000000
0.700000000000000
3.60000000000000
4.40000000000000
3.30000000000000
2.60000000000000
4
4.80000000000000
4.50000000000000
5
3
2.60000000000000
2.60000000000000
2.40000000000000
1.30000000000000
3.80000000000000
3.90000000000000
4
4.60000000000000
4.50000000000000
1.50000000000000
3.40000000000000
1.40000000000000
0.900000000000000
2.30000000000000
1.50000000000000
1.30000000000000
2.80000000000000
4.20000000000000
5
5.40000000000000
5.80000000000000
5
4.20000000000000
4.10000000000000
6.30000000000000
3.70000000000000
6.20000000000000
5.80000000000000
6
6
5.50000000000000
1.90000000000000
1.80000000000000
1
0.800000000000000
0.700000000000000
0.500000000000000
1.70000000000000
1.70000000000000
1.90000000000000
1.50000000000000
1.10000000000000
1.20000000000000
2.60000000000000
3.70000000000000
1.80000000000000
3
4.60000000000000
3.80000000000000
3.40000000000000
3.90000000000000
2.10000000000000
2.60000000000000
2.20000000000000
1
0.900000000000000
1.30000000000000
0.700000000000000
0.700000000000000
0.800000000000000
1.30000000000000
1.20000000000000
1.30000000000000
0.600000000000000
0.700000000000000
1.20000000000000
3
6.30000000000000
6.90000000000000
4.40000000000000
8.70000000000000
11.5000000000000
9.30000000000000
10.2000000000000
9.50000000000000
8.80000000000000
3.70000000000000
3.70000000000000
1.30000000000000
1.90000000000000
3.90000000000000
1.90000000000000
2.40000000000000
1
0.600000000000000
0.900000000000000
2.60000000000000
5.70000000000000
5
4.40000000000000
4.10000000000000
5.30000000000000
5.30000000000000
3.70000000000000
4
4.40000000000000
4.20000000000000
5.70000000000000
8.50000000000000
5.50000000000000
7.30000000000000
5.80000000000000
3
1
1.30000000000000
1.20000000000000
1.70000000000000
0.300000000000000
2.20000000000000
2.40000000000000
4.80000000000000
5.40000000000000
5.70000000000000
5.70000000000000
6.70000000000000
6.50000000000000
6.10000000000000
9.60000000000000
8.80000000000000
5.90000000000000
6.20000000000000
4.50000000000000
6.80000000000000
2.60000000000000
3.80000000000000
4.80000000000000
7.70000000000000
4.40000000000000
5.10000000000000
7.30000000000000
8.10000000000000
7.90000000000000
6.60000000000000
4.90000000000000
6.20000000000000
6.50000000000000
4.60000000000000
8.20000000000000
6.70000000000000
6.90000000000000
7.40000000000000
8.30000000000000
8.10000000000000
9.60000000000000
11.7000000000000
10.7000000000000
10.6000000000000
6.40000000000000
8.60000000000000
4.90000000000000
3.60000000000000
7
6.30000000000000
6.60000000000000
7
5
7.10000000000000
6.50000000000000
5.20000000000000
5.80000000000000
11.1000000000000
9.20000000000000
7.10000000000000
7.10000000000000
7.20000000000000
6.10000000000000
4.40000000000000
5.80000000000000
3.50000000000000
5.10000000000000
4.90000000000000
6.60000000000000
1.90000000000000
2.50000000000000
2.90000000000000
4
2
4.20000000000000
4.40000000000000
6.30000000000000
7.30000000000000
4.40000000000000
6.30000000000000
6.10000000000000
3.90000000000000
4.10000000000000
6.30000000000000
6.40000000000000
4.40000000000000
3.10000000000000
1.80000000000000
4.10000000000000
3.60000000000000
2.80000000000000
3.20000000000000
1.30000000000000
0.700000000000000
0.400000000000000
0.800000000000000
1.10000000000000
0.500000000000000
0.800000000000000
0.900000000000000
1.80000000000000
1.50000000000000
1.30000000000000
2.70000000000000
2
2.70000000000000
4.20000000000000
4.90000000000000
4.20000000000000
4.80000000000000
2.80000000000000
2.10000000000000
1.90000000000000
1.60000000000000
2.70000000000000
2.90000000000000
8
8
9
7.80000000000000
9.30000000000000
7.40000000000000
5.80000000000000
7.20000000000000
7.50000000000000
5.70000000000000
7.80000000000000
10
7.40000000000000
6.10000000000000
8.10000000000000
4.20000000000000
5.20000000000000
4.20000000000000
3
2.60000000000000
1.10000000000000
1.10000000000000
0.600000000000000
0.500000000000000
1
0.900000000000000
0.400000000000000
3.20000000000000
2.80000000000000
2.10000000000000
2
1.70000000000000
3.60000000000000
2.10000000000000
3.30000000000000
4.40000000000000
4.40000000000000
3.80000000000000
4.70000000000000
3.60000000000000
3.80000000000000
3.50000000000000
3
2.20000000000000
2.20000000000000
1.70000000000000
0.800000000000000
1.20000000000000
0.600000000000000
1
0.300000000000000
0.900000000000000
1
0.800000000000000
0.900000000000000
0.500000000000000
3.10000000000000
5
4.60000000000000
3.30000000000000
5.80000000000000
6.20000000000000
6.30000000000000
5.70000000000000
3.20000000000000
4.50000000000000
4.30000000000000
5.20000000000000
3.10000000000000
3.90000000000000
1.20000000000000
2.80000000000000
0.800000000000000
1
0.800000000000000
0.700000000000000
1.80000000000000
4.40000000000000
3.70000000000000
4.70000000000000
4
3.70000000000000
2.20000000000000
6.20000000000000
3.90000000000000
4.50000000000000
4.20000000000000
6.70000000000000
5.90000000000000
4.20000000000000
2.80000000000000
2.60000000000000
3
1.90000000000000
2.20000000000000
2.20000000000000
2.50000000000000
3.10000000000000
4
2.50000000000000
2.10000000000000
3.80000000000000
5.60000000000000
4.90000000000000
4.80000000000000
4.70000000000000
4.40000000000000
3.30000000000000
5.70000000000000
6.70000000000000
6.60000000000000
9.60000000000000
9.10000000000000
7.50000000000000
10.1000000000000
9.40000000000000
6
3.20000000000000
3.40000000000000
4.70000000000000
4
6.30000000000000
4.80000000000000
5
5.40000000000000
5.90000000000000
6.70000000000000
8.40000000000000
6.10000000000000
5.40000000000000
4
6.40000000000000
6
5.50000000000000
5.60000000000000
4.50000000000000
4.50000000000000
4.10000000000000
5.30000000000000
4.10000000000000
2.30000000000000
4.60000000000000
3.70000000000000
2.90000000000000
4.90000000000000
3.40000000000000
2.40000000000000
3.30000000000000
5
6.20000000000000
6.80000000000000
5.80000000000000
4.90000000000000
3.70000000000000
3.30000000000000
4.60000000000000
5
5.30000000000000
4.10000000000000
4.90000000000000
4
1.20000000000000
2.90000000000000
4.20000000000000
3.30000000000000
0.500000000000000
0.700000000000000
1.20000000000000
0.900000000000000
0.300000000000000
0.800000000000000
0.700000000000000
1.40000000000000
2
4
5.80000000000000
6.90000000000000
6.40000000000000
4.80000000000000
10
7.80000000000000
6.40000000000000
4.50000000000000
6.60000000000000
5.80000000000000
2.40000000000000
3.10000000000000
1.30000000000000
2.70000000000000
2.70000000000000
2.40000000000000
2.60000000000000
2.40000000000000
4
4.70000000000000
4.10000000000000
5.50000000000000
6.60000000000000
7.10000000000000
7.20000000000000
7.70000000000000
7.70000000000000
6.60000000000000
3.50000000000000
4.60000000000000
5.70000000000000
3
2.70000000000000
1.90000000000000
0.500000000000000
1.70000000000000
1.10000000000000
2.60000000000000
2.30000000000000
0.600000000000000
1.20000000000000
0.800000000000000
0.400000000000000
1.30000000000000
1.10000000000000
2.40000000000000
3
2.70000000000000
4.50000000000000
3.20000000000000
2.90000000000000
5.40000000000000
3.10000000000000
3
2.60000000000000
1.90000000000000
1.20000000000000
1.20000000000000
0.500000000000000
1.10000000000000
1.20000000000000
1.20000000000000
1
1.10000000000000
1.90000000000000
1.40000000000000
1.60000000000000
2.30000000000000
1.50000000000000
1.40000000000000
1.80000000000000
1.80000000000000
2
1.90000000000000
5.30000000000000
4
4.80000000000000
2.10000000000000
1.50000000000000
1
1
1
0.500000000000000
0.700000000000000
0.800000000000000
1.10000000000000
1.20000000000000
0.600000000000000
2.60000000000000
1.90000000000000
1
1.50000000000000
1.90000000000000
2.30000000000000
5.90000000000000
6
6.10000000000000
4.50000000000000
3.60000000000000
3.90000000000000
3.20000000000000
2.50000000000000
1.30000000000000
1.40000000000000
0.700000000000000
0.900000000000000
1.30000000000000
1.30000000000000
1.70000000000000
0.500000000000000
0.600000000000000
1.10000000000000
2.10000000000000
3.90000000000000
3.60000000000000
4.80000000000000
3.50000000000000
4.10000000000000
6
5.40000000000000
7.40000000000000
7.60000000000000
7.40000000000000
4
7.30000000000000
5.10000000000000
4.70000000000000
5.50000000000000
5
6.80000000000000
4.80000000000000
5.90000000000000
5
5.80000000000000
8
6.50000000000000
6.70000000000000
7.20000000000000
7.50000000000000
6.30000000000000
5.30000000000000
5.70000000000000
5.70000000000000
7.20000000000000
10.7000000000000
7.20000000000000
7
7.80000000000000
7.80000000000000
5.60000000000000
5.90000000000000
5.70000000000000
4.10000000000000
4.20000000000000
5.70000000000000
3.60000000000000
4.40000000000000
5.70000000000000
7.90000000000000
5.20000000000000
7.40000000000000
8.10000000000000
10.6000000000000
12.6000000000000
10.5000000000000
7
8.80000000000000
11
12
10.1000000000000
9.50000000000000
11.3000000000000
9.90000000000000
9.80000000000000
5.40000000000000
4.10000000000000
4.70000000000000
4.60000000000000
4.50000000000000
5.50000000000000
4.30000000000000
5.70000000000000
7.30000000000000
8.50000000000000
9.70000000000000
9.50000000000000
8.30000000000000
10.6000000000000
7.80000000000000
8.30000000000000
9.40000000000000
9.50000000000000
8.30000000000000
7.90000000000000
9.60000000000000
11.2000000000000
9.80000000000000
9
11.1000000000000
9.30000000000000
6.80000000000000
4
4.90000000000000
8.70000000000000
9.10000000000000
9.80000000000000
9.90000000000000
8
6.70000000000000
7.20000000000000
9.50000000000000
7.60000000000000
8.50000000000000
10.7000000000000
9.90000000000000
9.90000000000000
11.2000000000000
12.3000000000000
12.5000000000000
8.60000000000000
13.2000000000000
9.20000000000000
9.50000000000000
5.90000000000000
5.20000000000000
5.50000000000000
3.80000000000000
2.80000000000000
5.40000000000000
5.60000000000000
6.30000000000000
10.3000000000000
11.4000000000000
12.6000000000000
9.40000000000000
10.9000000000000
9.90000000000000
11.3000000000000
7.80000000000000
11.6000000000000
10.3000000000000
11.3000000000000
10.7000000000000
8.90000000000000
5.50000000000000
6.90000000000000
7.20000000000000
6.60000000000000
8
8.40000000000000
6.30000000000000
8.10000000000000
7.20000000000000
6.50000000000000
7.40000000000000
8.50000000000000
7.30000000000000
10.3000000000000
8.40000000000000
7.30000000000000
8.50000000000000
6.30000000000000
6.60000000000000
7.70000000000000
5.10000000000000
6.10000000000000
8.50000000000000
7.40000000000000
5.50000000000000
5.50000000000000
7.20000000000000
4.30000000000000
4.30000000000000
4.80000000000000
3.70000000000000
4.30000000000000
3.80000000000000
4.40000000000000
6.40000000000000
5.60000000000000
5.80000000000000
6.60000000000000
3.10000000000000
6
6.30000000000000
4.60000000000000
6
3.40000000000000
5.90000000000000
6.20000000000000
6.30000000000000
3.40000000000000
5.30000000000000
3.70000000000000
3.30000000000000
2.10000000000000
4.20000000000000
6.70000000000000
3.90000000000000
4.60000000000000
4.60000000000000
4.50000000000000
4
7.50000000000000
6.80000000000000
5.70000000000000
5.10000000000000
4.30000000000000
5.70000000000000
4.90000000000000
5.70000000000000
3.50000000000000
3.60000000000000
2.20000000000000
1.10000000000000
2.40000000000000
4.20000000000000
1.70000000000000
2
1.80000000000000
1.10000000000000
0.100000000000000
1
1
2.20000000000000
2.50000000000000
5
2.30000000000000
2.20000000000000
2.10000000000000
2.40000000000000
1.90000000000000
4.10000000000000
3.50000000000000
4.60000000000000
5.70000000000000
8.90000000000000
11.1000000000000
10.2000000000000
4.50000000000000
4
2.20000000000000
3.40000000000000
3.40000000000000
5.10000000000000
3.30000000000000
4.10000000000000
4.70000000000000
4.80000000000000
5.40000000000000
4.90000000000000
10.3000000000000
8.90000000000000
11.5000000000000
7.80000000000000
9.50000000000000
12.9000000000000
11.2000000000000
8.70000000000000
10.4000000000000
8.10000000000000
6.40000000000000
4.90000000000000
7.30000000000000
5.30000000000000
5
3.20000000000000
4.40000000000000
5.70000000000000
5.50000000000000
5.90000000000000
7.30000000000000
5.40000000000000
5.80000000000000
8.10000000000000
6.90000000000000
5.60000000000000
5.40000000000000
7
6.10000000000000
6.80000000000000
7.20000000000000
8.40000000000000
7.80000000000000
7.90000000000000
5.30000000000000
5.70000000000000
4.60000000000000
5.10000000000000
6.60000000000000
2.60000000000000
3.60000000000000
5
3.20000000000000
3.60000000000000
3.10000000000000
6
6.30000000000000
5.70000000000000
2.80000000000000
3.50000000000000
4
3.20000000000000
4.30000000000000
4.30000000000000
2.50000000000000
2.50000000000000
2.40000000000000
2.40000000000000
1.80000000000000
0.800000000000000
0.700000000000000
0.700000000000000
0.900000000000000
1.30000000000000
1.20000000000000
3.80000000000000
4.80000000000000
4.70000000000000
5.10000000000000
6.90000000000000
6.30000000000000
8.40000000000000
7.70000000000000
8.30000000000000
6.40000000000000
9.30000000000000
7.50000000000000
4
6.80000000000000
4.90000000000000
6
8.60000000000000
9.40000000000000
8.30000000000000
4.30000000000000
4.60000000000000
5.60000000000000
6.80000000000000
5
6.70000000000000
5.40000000000000
4.20000000000000
4
8.50000000000000
8.10000000000000
5.40000000000000
5.90000000000000
5.80000000000000
7.70000000000000
7.40000000000000
7.70000000000000
6.20000000000000
7.40000000000000
2.40000000000000
5.60000000000000
2.80000000000000
2.70000000000000
2.90000000000000
2.90000000000000
3.60000000000000
4.50000000000000
4.50000000000000
5.70000000000000
4.30000000000000
3.10000000000000
4.50000000000000
3.10000000000000
4.20000000000000
4.10000000000000
5.70000000000000
6.60000000000000
5
4.60000000000000
5.30000000000000
6.10000000000000
4.70000000000000
4.90000000000000
7.30000000000000
4.40000000000000
1.20000000000000
1.30000000000000
2.10000000000000
2.10000000000000
1.40000000000000
2.70000000000000
3
1.80000000000000
1.90000000000000
3.90000000000000
5.10000000000000
4.90000000000000
4.50000000000000
3.80000000000000
4.30000000000000
3.10000000000000
5.60000000000000
7
5.70000000000000
6.10000000000000
4.20000000000000
1.50000000000000
4.60000000000000
7.70000000000000
8
4.80000000000000
4
2.20000000000000
3.60000000000000
7.20000000000000
7.70000000000000
7.20000000000000
8.10000000000000
5.70000000000000
6.80000000000000
3.10000000000000
4.50000000000000
8.80000000000000
5.30000000000000
3.40000000000000
5.80000000000000
7.70000000000000
9.70000000000000
6.50000000000000
4.70000000000000
6.90000000000000
6.40000000000000
7
5.90000000000000
4
3.20000000000000
1.50000000000000
2.90000000000000
3.60000000000000
2.20000000000000
2.30000000000000
3.20000000000000
3.90000000000000
3.10000000000000
4.20000000000000
4.30000000000000
4.70000000000000
4.90000000000000
3.40000000000000
3.90000000000000
4.20000000000000
3.60000000000000
3.90000000000000
3.40000000000000
3.80000000000000
5
5
3.30000000000000
0.800000000000000
4.60000000000000
3
2.20000000000000
2
2
1.80000000000000
2
2.60000000000000
1.90000000000000
3.70000000000000
5.40000000000000
5.50000000000000
5.50000000000000
3.50000000000000
5.50000000000000
1.90000000000000
1.80000000000000
1.30000000000000
1.30000000000000
2.30000000000000
1.10000000000000
0.900000000000000
0.800000000000000
0.500000000000000
0.400000000000000
1.20000000000000
0.600000000000000
1.70000000000000
1.90000000000000
2
2.80000000000000
2.20000000000000
1.50000000000000
1.60000000000000
1.30000000000000
2.40000000000000
2.40000000000000
3.20000000000000
3.80000000000000
4.60000000000000
3.30000000000000
1.30000000000000
1.20000000000000
0.600000000000000
1.10000000000000
0
0.900000000000000
0.600000000000000
0.500000000000000
0.200000000000000
1.30000000000000
0.900000000000000
1.90000000000000
1.90000000000000
1.40000000000000
3.30000000000000
4.40000000000000
6.40000000000000
6.50000000000000
7.30000000000000
8.10000000000000
5.80000000000000
8.30000000000000
8
6.20000000000000
5.40000000000000
4.60000000000000
8.10000000000000
2.90000000000000
2.70000000000000
4.60000000000000
4.20000000000000
5
7.40000000000000
7.70000000000000
12
8.30000000000000
8.90000000000000
9.20000000000000
7.10000000000000
8.60000000000000
12.8000000000000
9.10000000000000
7.80000000000000
9.50000000000000
10.5000000000000
7.80000000000000
7
11.3000000000000
10.2000000000000
4.10000000000000
5.10000000000000
5.80000000000000
4.20000000000000
7.40000000000000
5.50000000000000
6.50000000000000
7.20000000000000
7
7.20000000000000
7.50000000000000
8.10000000000000
7.20000000000000
6.20000000000000
9.60000000000000
9
7.50000000000000
6.50000000000000
5.80000000000000
6.50000000000000
4.30000000000000
7.10000000000000
4.40000000000000
5.30000000000000
8.70000000000000
8.30000000000000
3.20000000000000
2.30000000000000
1.80000000000000
3.70000000000000
3.90000000000000
5.20000000000000
3
3.30000000000000
6.40000000000000
6.60000000000000
10.2000000000000
8.60000000000000
5.70000000000000
8.60000000000000
6.10000000000000
5
7.10000000000000
5.30000000000000
5
5.70000000000000
7.70000000000000
5.10000000000000
7.10000000000000
6.90000000000000
2
4.30000000000000
2.80000000000000
4.90000000000000
5.40000000000000
5.30000000000000
3.70000000000000
5.20000000000000
6.40000000000000
5.30000000000000
4.80000000000000
5.50000000000000
6.80000000000000
8
6.50000000000000
6.20000000000000
5.80000000000000
7.80000000000000
5.30000000000000
7.70000000000000
7.60000000000000
6.70000000000000
6.80000000000000
6.40000000000000
4.30000000000000
6
2.70000000000000
1.80000000000000
3.70000000000000
3.30000000000000
4.30000000000000
6.20000000000000
4.40000000000000
4.60000000000000
5.90000000000000
4.40000000000000
5.70000000000000
4.20000000000000
4.30000000000000
5
3.90000000000000
4.80000000000000
4.80000000000000
2.50000000000000
3.20000000000000
4.50000000000000
4
4
4.90000000000000
3.30000000000000
3.20000000000000
3.60000000000000
3.10000000000000
3.30000000000000
1.20000000000000
1.10000000000000
0.400000000000000
3.40000000000000
4.30000000000000
3.60000000000000
4.20000000000000
3.90000000000000
3.80000000000000
5.70000000000000
5.40000000000000
4.80000000000000
3
1.40000000000000
1.40000000000000
0.400000000000000
0.600000000000000
0.900000000000000
1.20000000000000
0.800000000000000
0.900000000000000
0.400000000000000
0.800000000000000
0.700000000000000
1.10000000000000
4.40000000000000
8.20000000000000
9.60000000000000
7.60000000000000
8.40000000000000
8.80000000000000
8.50000000000000
8.40000000000000
9.10000000000000
9
7.90000000000000
7.70000000000000
9.40000000000000
7.90000000000000
7.70000000000000
8.40000000000000
8.50000000000000
7.50000000000000
5.10000000000000
5.70000000000000
5
5.80000000000000
6
5.20000000000000
5.10000000000000
7.80000000000000
8.40000000000000
6.80000000000000
4.30000000000000
8.20000000000000
8.60000000000000
5.40000000000000
9.60000000000000
5.10000000000000
7.90000000000000
6.70000000000000
11.3000000000000
8.80000000000000
8.30000000000000
5.10000000000000
5.80000000000000
4.80000000000000
5.90000000000000
9.60000000000000
14.5000000000000
7.50000000000000
14.1000000000000
12.7000000000000
12.6000000000000
12.3000000000000
11.1000000000000
10.3000000000000
13.8000000000000
13.1000000000000
8.90000000000000
8.60000000000000
10.6000000000000
10.2000000000000
11.2000000000000
8
8.20000000000000
8.10000000000000
6.40000000000000
6.90000000000000
5.70000000000000
7.30000000000000
9
9
8.20000000000000
10
12
7.70000000000000
7.20000000000000
6.10000000000000
5.30000000000000
10.1000000000000
9.30000000000000
8.90000000000000
7.60000000000000
7.80000000000000
6.90000000000000
8.40000000000000
6.20000000000000
6.20000000000000
7.70000000000000
7.40000000000000
5.70000000000000
6
5.80000000000000
5
7.10000000000000
7
5.40000000000000
6.90000000000000
2.90000000000000
6.10000000000000
4.80000000000000
4.50000000000000
3.60000000000000
5.40000000000000
5.30000000000000
5.30000000000000
0.300000000000000
1
1.10000000000000
0.900000000000000
0.800000000000000
0.900000000000000
0.600000000000000
1.20000000000000
0.800000000000000
1.20000000000000
0.900000000000000
0.600000000000000
1.90000000000000
2.60000000000000
4.50000000000000
4.80000000000000
4
4.30000000000000
3.60000000000000
2.70000000000000
2.40000000000000
1.30000000000000
1.50000000000000
3
4
4.20000000000000
4.90000000000000
2.60000000000000
6.70000000000000
5.40000000000000
4.60000000000000
8.60000000000000
6.20000000000000
7.50000000000000
11.2000000000000
8.90000000000000
9
12
12.5000000000000
13.8000000000000
13.9000000000000
11.6000000000000
11.9000000000000
9.90000000000000
10.6000000000000
9.80000000000000
13.6000000000000
12.8000000000000
12.8000000000000
8.10000000000000
6.20000000000000
8.40000000000000
6.20000000000000
9
9.50000000000000
6.90000000000000
7.10000000000000
7.50000000000000
8.30000000000000
8.60000000000000
8.90000000000000
11.7000000000000
11
10.6000000000000
10.9000000000000
12
9.90000000000000
10.4000000000000
10.3000000000000
8.20000000000000
9.30000000000000
9.40000000000000
7.10000000000000
6.20000000000000
8.40000000000000
6.80000000000000
7.30000000000000
8.30000000000000
5.90000000000000
4.30000000000000
5.40000000000000
3.20000000000000
6.20000000000000
6.20000000000000
3.50000000000000
3.80000000000000
3.30000000000000
6.10000000000000
4.90000000000000
5.80000000000000
8
5.70000000000000
8.10000000000000
8
9
6.80000000000000
5.50000000000000
5.40000000000000
4.20000000000000
5.10000000000000
6.20000000000000
5.50000000000000
5
5.70000000000000
6.30000000000000
5.60000000000000
6.30000000000000
5.90000000000000
6.90000000000000
5.80000000000000
4.80000000000000
3.10000000000000
4.40000000000000
4.60000000000000
4.90000000000000
6.80000000000000
5.10000000000000
6.30000000000000
7.70000000000000
3.10000000000000
3
2.10000000000000
1.90000000000000
0.800000000000000
1.50000000000000
1.40000000000000
1.80000000000000
5.50000000000000
5.30000000000000
4.50000000000000
7.40000000000000
7.60000000000000
3.50000000000000
5.20000000000000
4
3.40000000000000
4.10000000000000
1.50000000000000
1.80000000000000
2.60000000000000
1.80000000000000
1.20000000000000
1.10000000000000
1.50000000000000
2.10000000000000
1.30000000000000
1.90000000000000
1.40000000000000
1.30000000000000
2
3.70000000000000
5.30000000000000
5.60000000000000
6.50000000000000
5.80000000000000
5.70000000000000
3.90000000000000
4.40000000000000
3.90000000000000
6.10000000000000
2.30000000000000
0.800000000000000
2.50000000000000
2.80000000000000
1.90000000000000
3.40000000000000
5
3
3.50000000000000
3.40000000000000
6.80000000000000
2.90000000000000
5.40000000000000
5.80000000000000
4.20000000000000
4.50000000000000
6.50000000000000
3
2.60000000000000
2.80000000000000
7
6.50000000000000
3
5.40000000000000
5.50000000000000
3.40000000000000
4.50000000000000
3.40000000000000
4.70000000000000
5
5.40000000000000
7.10000000000000
4.90000000000000
5.70000000000000
4.90000000000000
6.90000000000000
6.70000000000000
5.40000000000000
4
6.20000000000000
5.10000000000000
4.10000000000000
5.60000000000000
4.40000000000000
6
6.40000000000000
5.50000000000000
3.80000000000000
4.80000000000000
5.60000000000000
4.50000000000000
4.30000000000000
5.10000000000000
6.60000000000000
6.70000000000000
6.30000000000000
5.20000000000000
3.40000000000000
1.20000000000000
4.30000000000000
2.20000000000000
5
8.50000000000000
6.70000000000000
8.60000000000000
6.70000000000000
5.90000000000000
5.10000000000000
4.20000000000000
5.20000000000000
4.20000000000000
1.30000000000000
2.20000000000000
3
3.60000000000000
3.40000000000000
3.50000000000000
4.50000000000000
2.60000000000000
4
5.10000000000000
5.90000000000000
5.70000000000000
4.10000000000000
5.60000000000000
7.10000000000000
5.50000000000000
3.60000000000000
4
6.10000000000000
3.50000000000000
3.90000000000000
4.80000000000000
3.50000000000000
4
4.20000000000000
3
4.20000000000000
2.60000000000000
2.70000000000000
3.20000000000000
3.10000000000000
2.20000000000000
1.20000000000000
0.900000000000000
1.80000000000000
1.80000000000000
3.40000000000000
4.40000000000000
4.10000000000000
6
5.40000000000000
8.10000000000000
7.10000000000000
8.50000000000000
5.40000000000000
4.90000000000000
4.80000000000000
3.20000000000000
0.600000000000000
2.50000000000000
2.10000000000000
2.10000000000000
2.50000000000000
2.20000000000000
2.90000000000000
2.60000000000000
3.90000000000000
4.60000000000000
5
6.50000000000000
6.20000000000000
6.50000000000000
7.40000000000000
3.50000000000000
5.80000000000000
2.90000000000000
3.90000000000000
2.50000000000000
4.80000000000000
2.70000000000000
2.50000000000000
1.70000000000000
1.40000000000000
1.30000000000000
0.500000000000000
0.800000000000000
0.800000000000000
0.700000000000000
0.800000000000000
1.70000000000000
1.80000000000000
0.700000000000000
1.60000000000000
0.700000000000000
1.10000000000000
2
3
2.30000000000000
2.20000000000000
1.20000000000000
2
1.20000000000000
0.800000000000000
1
1.10000000000000
1.20000000000000
0.400000000000000
1
1.10000000000000
0.700000000000000
1.50000000000000
2.10000000000000
1.80000000000000
2.90000000000000
2.40000000000000
2.30000000000000
2
2
2.30000000000000
2.60000000000000
0.800000000000000
2.20000000000000
2.80000000000000
1.50000000000000
1.50000000000000
1.30000000000000
1.30000000000000
1.40000000000000
1.50000000000000
0.600000000000000
0.800000000000000
4.40000000000000
6.30000000000000
4.80000000000000
4.80000000000000
3.20000000000000
4.20000000000000
6.70000000000000
5.50000000000000
5.60000000000000
5
6.20000000000000
9.20000000000000
6.30000000000000
7.40000000000000
5.90000000000000
6.60000000000000
6.50000000000000
6.20000000000000
6.40000000000000
8.90000000000000
7.10000000000000
6.20000000000000
4.80000000000000
5
6.40000000000000
6.70000000000000
7.40000000000000
6
1.30000000000000
0.400000000000000
0.800000000000000
1.30000000000000
3.10000000000000
2.70000000000000
4.10000000000000
5.20000000000000
4.60000000000000
2.80000000000000
2.10000000000000
3.20000000000000
2.20000000000000
2.50000000000000
4.10000000000000
1.20000000000000
1.50000000000000
2.10000000000000
1.10000000000000
0.300000000000000
1.10000000000000
0.500000000000000
1.50000000000000
2.90000000000000
3.80000000000000
4.30000000000000
4.60000000000000
2
1.90000000000000
2.70000000000000
3
2.10000000000000
1.10000000000000
2.30000000000000
0.600000000000000
1.20000000000000
1.40000000000000
0.500000000000000
1
0.600000000000000
0.200000000000000
0.600000000000000
0.600000000000000
1.40000000000000
1.30000000000000
1.10000000000000
1.40000000000000
2.20000000000000
0.900000000000000
1.40000000000000
8
6.50000000000000
5.40000000000000
6.30000000000000
5.10000000000000
4.10000000000000
3
2.40000000000000
7.80000000000000
6.70000000000000
4.40000000000000
4.50000000000000
3.30000000000000
4
3.50000000000000
4.10000000000000
4.10000000000000
4
3
4.50000000000000
2.90000000000000
4.10000000000000
3.80000000000000
2.70000000000000
4
4.50000000000000
3.30000000000000
4.20000000000000
4.10000000000000
3.10000000000000
2.80000000000000
2
2.20000000000000
1.10000000000000
1.90000000000000
1.60000000000000
0.700000000000000
1.10000000000000
0.700000000000000
1
3.60000000000000
3.10000000000000
3.70000000000000
3.70000000000000
3.30000000000000
4.70000000000000
3.80000000000000
5.90000000000000
5.70000000000000
4.50000000000000
4.60000000000000
4.30000000000000
3.80000000000000
2.90000000000000
2.70000000000000
3
2.60000000000000
3.90000000000000
4
3.20000000000000
4.40000000000000
5.40000000000000
6.30000000000000
4.40000000000000
5.10000000000000
4.50000000000000
5.80000000000000
7
7.80000000000000
7.40000000000000
8.80000000000000
7.60000000000000
4.70000000000000
7.20000000000000
7.10000000000000
6.70000000000000
8
8
6.40000000000000
5.50000000000000
3.90000000000000
5
2.20000000000000
3
4.40000000000000
6.40000000000000
5.70000000000000
6.60000000000000
4.40000000000000
5.60000000000000
5.10000000000000
4.10000000000000
2.90000000000000
4.20000000000000
2.90000000000000
3
2.90000000000000
3.50000000000000
3
2.70000000000000
1.10000000000000
1.20000000000000
2.10000000000000
1.30000000000000
1.10000000000000
0.700000000000000
0.600000000000000
0.800000000000000
1
0.900000000000000
0.600000000000000
0.700000000000000
1.40000000000000
0.800000000000000
0.600000000000000
1.90000000000000
1.20000000000000
4.80000000000000
4
3.90000000000000
4.70000000000000
3.90000000000000
4.30000000000000
2.60000000000000
1.50000000000000
1.20000000000000
0.600000000000000
0.900000000000000
1.70000000000000
1
0.500000000000000
0.900000000000000
1.60000000000000
1.30000000000000
1
2.20000000000000
1.80000000000000
1
2.10000000000000
2.10000000000000
3
3
3.20000000000000
1.30000000000000
1.70000000000000
0.900000000000000
0.700000000000000
1.30000000000000
1.10000000000000
1.10000000000000
0.800000000000000
1.20000000000000
1.10000000000000
1
1.10000000000000
1.10000000000000
2.10000000000000
1
0.900000000000000
1.10000000000000
1.90000000000000
2.10000000000000
4.20000000000000
4.40000000000000
4.60000000000000
5.20000000000000
5.30000000000000
4
3.10000000000000
1.50000000000000
2.50000000000000
1.20000000000000
1.40000000000000
0.700000000000000
1.30000000000000
0.600000000000000
0.900000000000000
1.10000000000000
0.900000000000000
0.800000000000000
1
1.20000000000000
1.30000000000000
1.90000000000000
3.10000000000000
2.70000000000000
4.60000000000000
3.80000000000000
5.50000000000000
2.50000000000000
3.70000000000000
2
3.10000000000000
1.90000000000000
2.60000000000000
2.20000000000000
1.20000000000000
0.800000000000000
0.900000000000000
0.700000000000000
0.800000000000000
0.800000000000000
0.500000000000000
1.90000000000000
0.800000000000000
0.900000000000000
1.20000000000000
1.30000000000000
2.10000000000000
1.40000000000000
2.10000000000000
2.60000000000000
1.70000000000000
5.30000000000000
3.50000000000000
7.20000000000000
5.70000000000000
5.70000000000000
4.90000000000000
4.50000000000000
4.20000000000000
6.60000000000000
3.80000000000000
4.20000000000000
4.70000000000000
3.70000000000000
2.70000000000000
2.20000000000000
1.30000000000000
2
1.50000000000000
3
2
3.70000000000000
3.20000000000000
2.60000000000000
5
3.30000000000000
3.80000000000000
4.50000000000000
8.90000000000000
7.80000000000000
4.40000000000000
4.20000000000000
5.70000000000000
2.80000000000000
2.60000000000000
3.50000000000000
6
5.50000000000000
3.90000000000000
5.40000000000000
6.60000000000000
4.80000000000000
3.60000000000000
5.10000000000000
4.20000000000000
5.70000000000000
4.50000000000000
5.60000000000000
7
6.80000000000000
8.40000000000000
9.60000000000000
7.70000000000000
8.10000000000000
6.40000000000000
7.30000000000000
6.20000000000000
4.80000000000000
4.40000000000000
4.10000000000000
5.40000000000000
1.20000000000000
1.80000000000000
0.600000000000000
3.30000000000000
2
8.10000000000000
7.20000000000000
6.10000000000000
2.90000000000000
4.50000000000000
3.60000000000000
3.20000000000000
1.10000000000000
3
1.40000000000000
0.600000000000000
1.30000000000000
0.400000000000000
0.700000000000000
1.30000000000000
1.10000000000000
1.60000000000000
1.40000000000000
1.30000000000000
0.400000000000000
1.80000000000000
0.800000000000000
1.40000000000000
1.30000000000000
1.30000000000000
0.900000000000000
1.10000000000000
2.30000000000000
2.50000000000000
0.800000000000000
1.40000000000000
0.400000000000000
1.30000000000000
0.700000000000000
1.40000000000000
1.30000000000000
1.30000000000000
1.30000000000000
0.800000000000000
0.900000000000000
1
1
0.800000000000000
1.50000000000000
1.30000000000000
0.700000000000000
2.40000000000000
2.50000000000000
2.30000000000000
2.80000000000000
1.30000000000000
3.40000000000000
1.80000000000000
1.10000000000000
2.70000000000000
1.60000000000000
0.400000000000000
1.20000000000000
1.50000000000000
1.20000000000000
0.900000000000000
1.20000000000000
1.40000000000000
1.50000000000000
1.80000000000000
1.20000000000000
0.500000000000000
1.40000000000000
1.30000000000000
1.70000000000000
3.50000000000000
3
2.50000000000000
2.40000000000000
2.90000000000000
3
2.50000000000000
2.30000000000000
2.30000000000000
0.900000000000000
2.40000000000000
0.900000000000000
1.10000000000000
0.500000000000000
0.500000000000000
1.20000000000000
1
1.50000000000000
1.20000000000000
1.40000000000000
3
2.20000000000000
1.40000000000000
2.90000000000000
0.700000000000000
1.80000000000000
2.60000000000000
3.90000000000000
4.50000000000000
4.70000000000000
6.30000000000000
3.30000000000000
2.20000000000000
2.70000000000000
1.70000000000000
2.90000000000000
3.30000000000000
0.700000000000000
2.30000000000000
2.50000000000000
3.20000000000000
2.50000000000000
1.10000000000000
1.80000000000000
0.500000000000000
1.10000000000000
1.10000000000000
1.40000000000000
2.30000000000000
4
2.70000000000000
2.60000000000000
3.80000000000000
2.10000000000000
1.50000000000000
1.90000000000000
1.50000000000000
1.70000000000000
1.80000000000000
0.800000000000000
1.40000000000000
1.70000000000000
2.30000000000000
1.20000000000000
1.90000000000000
2.10000000000000
1.50000000000000
2.70000000000000
5.10000000000000
3.80000000000000
5
5.70000000000000
11.1000000000000
6.30000000000000
6.70000000000000
7.50000000000000
7.50000000000000
5.90000000000000
3.30000000000000
3.40000000000000
4
3.40000000000000
2.50000000000000
1.30000000000000
0.900000000000000
0.600000000000000
1.70000000000000
1
1.30000000000000
1.70000000000000
1.20000000000000
1.10000000000000
1.80000000000000
4.30000000000000
4.40000000000000
4.10000000000000
2.70000000000000
3.20000000000000
5.50000000000000
3.50000000000000
1.90000000000000
1.80000000000000
2.90000000000000
2.30000000000000
2.20000000000000
3.30000000000000
2.50000000000000
1.10000000000000
1.60000000000000
1.30000000000000
1.40000000000000
1.80000000000000
1.40000000000000
1.60000000000000
1.40000000000000
1.10000000000000
2.70000000000000
3.10000000000000
2.70000000000000
1.90000000000000
0.300000000000000
1.20000000000000
2.20000000000000
1.90000000000000
0.900000000000000
0.700000000000000
1
0.700000000000000
1
0.700000000000000
0.700000000000000
1.20000000000000
1.50000000000000
1.30000000000000
1.30000000000000
1.50000000000000
1.50000000000000
1.30000000000000
1.50000000000000
1.70000000000000
2.40000000000000
1.30000000000000
1.30000000000000
1.50000000000000
1.80000000000000
2.70000000000000
3.60000000000000
3.80000000000000
1.70000000000000
1.50000000000000
1.40000000000000
2.50000000000000
1.20000000000000
1.90000000000000
1.40000000000000
1
1.60000000000000
1.10000000000000
1.80000000000000
2
2.50000000000000
4
5.60000000000000
3.90000000000000
4.50000000000000
5.70000000000000
5.80000000000000
8.60000000000000
7.30000000000000
6
6.70000000000000
6.50000000000000
8.80000000000000
7.50000000000000
7.90000000000000
6.20000000000000
5.70000000000000
7.40000000000000
6.20000000000000
5.20000000000000
2.50000000000000
2.10000000000000
4.20000000000000
4.20000000000000
5.90000000000000
5.40000000000000
6.70000000000000
8.30000000000000
8.30000000000000
8
8.80000000000000
7.10000000000000
6.10000000000000
8.40000000000000
9
9.70000000000000
10.1000000000000
7.60000000000000
6.60000000000000
5.40000000000000
2.90000000000000
7.60000000000000
6.10000000000000
5
5.70000000000000
8
5
6.40000000000000
6.20000000000000
8.40000000000000
7.30000000000000
6
7
6.80000000000000
7.90000000000000
7.60000000000000
7.30000000000000
8.40000000000000
5.60000000000000
6.30000000000000
7.50000000000000
7.10000000000000
7.30000000000000
5.50000000000000
3.60000000000000
4.10000000000000
5.40000000000000
5.40000000000000
2.90000000000000
3.60000000000000
7.60000000000000
4.80000000000000
9.10000000000000
5.80000000000000
9.10000000000000
6.50000000000000
7
7.30000000000000
6.30000000000000
6.60000000000000
8.90000000000000
6.80000000000000
7.20000000000000
8.10000000000000
11.3000000000000
5.90000000000000
7.10000000000000
7.20000000000000
8.60000000000000
8.80000000000000
5.40000000000000
5.70000000000000
4.20000000000000
8.90000000000000
4.60000000000000
3.30000000000000
3.30000000000000
1.30000000000000
4.30000000000000
7
8.40000000000000
7.10000000000000
7.20000000000000
8.60000000000000
6.70000000000000
5
8.10000000000000
5.90000000000000
7.80000000000000
5.10000000000000
5.80000000000000
5.50000000000000
5.30000000000000
6
4.90000000000000
3.70000000000000
5.10000000000000
3.80000000000000
3
1
1.20000000000000
1
3.30000000000000
3.80000000000000
3.10000000000000
5.50000000000000
7.20000000000000
4.90000000000000
3.60000000000000
3.90000000000000
4
5
4.90000000000000
3.50000000000000
4.90000000000000
3.10000000000000
4.90000000000000
3.90000000000000
3.10000000000000
3.50000000000000
3.20000000000000
3.20000000000000
4
2.30000000000000
3.70000000000000
3.60000000000000
2.60000000000000
3.70000000000000
2.70000000000000
3.90000000000000
5.60000000000000
4.50000000000000
3
1.70000000000000
1.70000000000000
1.30000000000000
1
0.600000000000000
0.600000000000000
1
0.700000000000000
1
1.30000000000000
1.50000000000000
1.20000000000000
1.40000000000000
1.50000000000000
1.40000000000000
1.50000000000000
1.60000000000000
2.10000000000000
1.90000000000000
2.60000000000000
1.20000000000000
1.10000000000000
0.900000000000000
3.10000000000000
1.20000000000000
1.50000000000000
0.800000000000000
0.500000000000000
0.800000000000000
0.900000000000000
1.10000000000000
0.400000000000000
1.10000000000000
1.30000000000000
1.40000000000000
1.90000000000000
1.50000000000000
1.30000000000000
1.30000000000000
1.50000000000000
2.30000000000000
3.70000000000000
3.60000000000000
2.90000000000000
2.40000000000000
3.50000000000000
2.80000000000000
2.90000000000000
2.10000000000000
1.20000000000000
2
1.30000000000000
1.30000000000000
1
1.10000000000000
1.30000000000000
1.50000000000000
2
2.20000000000000
1.40000000000000
2.70000000000000
2.40000000000000
1.80000000000000
2.20000000000000
1.40000000000000
5
7.60000000000000
8.20000000000000
7.60000000000000
8
7.50000000000000
7.50000000000000
8.10000000000000
9.10000000000000
6.60000000000000
7.40000000000000
9.40000000000000
7.80000000000000
6.80000000000000
6.10000000000000
2.90000000000000
4.20000000000000
5.10000000000000
6
5
5.80000000000000
4.10000000000000
5.40000000000000
4.50000000000000
5.80000000000000
5
5.90000000000000
7.50000000000000
6.50000000000000
8
5.50000000000000
8.40000000000000
5.80000000000000
4.60000000000000
5
3.50000000000000
4.60000000000000
4.50000000000000
3.20000000000000
2.80000000000000
4.30000000000000
3.90000000000000
5.70000000000000
5.10000000000000
2.60000000000000
4
3.80000000000000
3.50000000000000
5.30000000000000
4.90000000000000
7.10000000000000
7.30000000000000
4.70000000000000
4.10000000000000
6.90000000000000
3.80000000000000
6.20000000000000
6.20000000000000
3.80000000000000
3
2.30000000000000
4
3
2.30000000000000
2.40000000000000
3
3.40000000000000
4
4
4.20000000000000
5.80000000000000
5
3.70000000000000
6.30000000000000
3.80000000000000
5.70000000000000
7.20000000000000
6.80000000000000
6.80000000000000
7.70000000000000
8.50000000000000
7.80000000000000
9
10.6000000000000
7.60000000000000
7.60000000000000
5.80000000000000
7.90000000000000
7.70000000000000
7.30000000000000
7.20000000000000
7.10000000000000
7.60000000000000
7.20000000000000
9.10000000000000
7.80000000000000
6.70000000000000
5.40000000000000
6.80000000000000
7.40000000000000
8.40000000000000
10.2000000000000
11.4000000000000
10.2000000000000
11.2000000000000
8.70000000000000
7.20000000000000
6.80000000000000
6.30000000000000
5.50000000000000
5
4.70000000000000
7.50000000000000
4.30000000000000
6
5.70000000000000
5.70000000000000
7
6.30000000000000
7.90000000000000
6
4.80000000000000
6.30000000000000
7.80000000000000
8.20000000000000
5.90000000000000
7.60000000000000
4.90000000000000
5
5.20000000000000
4.50000000000000
4.70000000000000
3.90000000000000
4.90000000000000
5.60000000000000
4.80000000000000
6.60000000000000
2.60000000000000
3
5.40000000000000
5.80000000000000
6.60000000000000
7.40000000000000
5.70000000000000
4.60000000000000
6.20000000000000
6.20000000000000
5
5.80000000000000
4.40000000000000
5.80000000000000
6.70000000000000
6.60000000000000
6.80000000000000
6.30000000000000
5.40000000000000
5.90000000000000
6.70000000000000
7.30000000000000
7.60000000000000
6.10000000000000
7.50000000000000
5.80000000000000
8.30000000000000
8.40000000000000
6
6.80000000000000
7.90000000000000
7.80000000000000
7.80000000000000
3.10000000000000
5.10000000000000
6.40000000000000
5.50000000000000
4.80000000000000
6.40000000000000
7.70000000000000
6.30000000000000
5.60000000000000
6.10000000000000
7
5.60000000000000
10.1000000000000
6.80000000000000
4.40000000000000
4.20000000000000
3.80000000000000
4.40000000000000
8.80000000000000
8.20000000000000
5.90000000000000
6
6.40000000000000
9.30000000000000
7.40000000000000
6.60000000000000
9.90000000000000
9.70000000000000
5.90000000000000
6
8.40000000000000
8.60000000000000
7.60000000000000
6.10000000000000
4.30000000000000
6.30000000000000
7.80000000000000
5.90000000000000
2.80000000000000
3.80000000000000
3.30000000000000
2
3.80000000000000
3
2.70000000000000
2.90000000000000
3.50000000000000
3.60000000000000
4.60000000000000
3.10000000000000
1.50000000000000
2.70000000000000
3
3.50000000000000
2.20000000000000
2.30000000000000
2.50000000000000
2.20000000000000
0.700000000000000
0.800000000000000
0.700000000000000
1.80000000000000
2.10000000000000
2.50000000000000
3.80000000000000
4
3.30000000000000
3.50000000000000
1.20000000000000
1.40000000000000
0.600000000000000
2.10000000000000
0.700000000000000
0.400000000000000
0.500000000000000
0.600000000000000
1.50000000000000
0.500000000000000
2.60000000000000
0.700000000000000
1.80000000000000
0.800000000000000
1.40000000000000
2.10000000000000
1.80000000000000
1.50000000000000
1.70000000000000
1.70000000000000
0.700000000000000
0.900000000000000
1.40000000000000
0.200000000000000
0.800000000000000
0.900000000000000
0.500000000000000
0.500000000000000
1.20000000000000
1.10000000000000
0.600000000000000
1.10000000000000
1.60000000000000
1.20000000000000
1.10000000000000
1.60000000000000
2.20000000000000
1.30000000000000
2.40000000000000
2.60000000000000
3.30000000000000
2.30000000000000
2.60000000000000
2.90000000000000
1.60000000000000
2.60000000000000
0.700000000000000
1.80000000000000
0.900000000000000
0.900000000000000
0.500000000000000
1.10000000000000
1.80000000000000
0.700000000000000
1.20000000000000
2.50000000000000
2
1.80000000000000
2
1.70000000000000
0.600000000000000
1.80000000000000
1.30000000000000
2.80000000000000
1.50000000000000
1.90000000000000
1.70000000000000
1.50000000000000
1.80000000000000
2.10000000000000
2
1.10000000000000
1.70000000000000
1
0.700000000000000
0.900000000000000
0.600000000000000
0.600000000000000
1.20000000000000
1
0.300000000000000
1.30000000000000
0.700000000000000
0.700000000000000
0.800000000000000
1.40000000000000
1.90000000000000
1.80000000000000
1.40000000000000
1.80000000000000
1.20000000000000
2.10000000000000
1.70000000000000
1.80000000000000
2.40000000000000
0.700000000000000
0.900000000000000
0.600000000000000
0.800000000000000
0.500000000000000
1.20000000000000
0.800000000000000
0.900000000000000
1
1.30000000000000
2
1.30000000000000
1.50000000000000
2.20000000000000
3.30000000000000
2.90000000000000
2.30000000000000
2.40000000000000
1.80000000000000
1.50000000000000
1.40000000000000
2.90000000000000
1.90000000000000
1.80000000000000
1.60000000000000
2.40000000000000
2.80000000000000
2.10000000000000
0.700000000000000
1.70000000000000
1.80000000000000
0.600000000000000
0.900000000000000
1
1.30000000000000
1.70000000000000
0.600000000000000
0.700000000000000
0.500000000000000
0.600000000000000
2.40000000000000
3.40000000000000
2.90000000000000
3.90000000000000
2.70000000000000
4.10000000000000
2.90000000000000
4.60000000000000
2.70000000000000
2.60000000000000
4.50000000000000
4.80000000000000
4.80000000000000
3
2.20000000000000
2.40000000000000
2.30000000000000
2.90000000000000
3.80000000000000
3.30000000000000
3.90000000000000
3.10000000000000
3.70000000000000
6.60000000000000
5.70000000000000
5.40000000000000
4.10000000000000
4.30000000000000
4
2.70000000000000
3.60000000000000
4.80000000000000
3.80000000000000
4.90000000000000
4.60000000000000
1
2.30000000000000
2.70000000000000
2.70000000000000
1.70000000000000
1.50000000000000
0.700000000000000
1.30000000000000
0.500000000000000
0.600000000000000
0.500000000000000
1.60000000000000
2.10000000000000
4.80000000000000
5.80000000000000
3.60000000000000
3.70000000000000
1.50000000000000
1.50000000000000
0.700000000000000
0.300000000000000
1.80000000000000
0.800000000000000
2.10000000000000
1.80000000000000
1.10000000000000
1.10000000000000
2
1.70000000000000
1.50000000000000
0.900000000000000
1.20000000000000
1.50000000000000
1.10000000000000
1.20000000000000
1.30000000000000
1.50000000000000
0.600000000000000
2.20000000000000
3.20000000000000
3.50000000000000
3.90000000000000
2.40000000000000
3
3.10000000000000
5.70000000000000
3.70000000000000
3.30000000000000
3.30000000000000
4.60000000000000
4.10000000000000
3.50000000000000
4.10000000000000
5.30000000000000
3.60000000000000
4.70000000000000
4.90000000000000
5.10000000000000
7.10000000000000
8.30000000000000
10.1000000000000
7.60000000000000
6
9.50000000000000
7.40000000000000
7.20000000000000
7.60000000000000
8.10000000000000
10
10.4000000000000
10.7000000000000
9
7.40000000000000
10.9000000000000
7.90000000000000
9.30000000000000
9.60000000000000
6.20000000000000
7.60000000000000
7.40000000000000
6.60000000000000
8.40000000000000
6.50000000000000
7.40000000000000
7.70000000000000
8
5.60000000000000
7.40000000000000
7.20000000000000
6.20000000000000
8.60000000000000
8.10000000000000
6.10000000000000
7.90000000000000
6.90000000000000
7
6.50000000000000
6.40000000000000
5.70000000000000
6.70000000000000
7.30000000000000
6.80000000000000
7.70000000000000
6.10000000000000
5.80000000000000
6.40000000000000
5
5.10000000000000
7.90000000000000
6.80000000000000
8.80000000000000
7.50000000000000
6.90000000000000
9.10000000000000
8.30000000000000
6.40000000000000
6.40000000000000
5.50000000000000
10.3000000000000
9.20000000000000
8.90000000000000
9.20000000000000
7.10000000000000
6.60000000000000
8.60000000000000
6.10000000000000
4.70000000000000
6.10000000000000
5.70000000000000
6
6.60000000000000
6.70000000000000
7.30000000000000
6.30000000000000
4.70000000000000
7.50000000000000
5.40000000000000
5.40000000000000
4.20000000000000
3.50000000000000
4
3.50000000000000
4.50000000000000
4.50000000000000
1.40000000000000
3.70000000000000
3.30000000000000
1.70000000000000
1.20000000000000
1.50000000000000
1.20000000000000
1
1.80000000000000
1.20000000000000
2.30000000000000
6
6.30000000000000
5.40000000000000
5
4.40000000000000
5.20000000000000
4.20000000000000
5.40000000000000
6
4.70000000000000
5
2.70000000000000
0.600000000000000
1.40000000000000
1
0.800000000000000
0.600000000000000
1.30000000000000
0.400000000000000
0.500000000000000
2
1.70000000000000
1.40000000000000
1.20000000000000
5.70000000000000
3.10000000000000
3.30000000000000
2.70000000000000
3.40000000000000
3.90000000000000
3.30000000000000
3.90000000000000
4.60000000000000
5.80000000000000
3.60000000000000
3.50000000000000
3.10000000000000
3.80000000000000
2.30000000000000
4.10000000000000
3.20000000000000
3.60000000000000
2.50000000000000
3.80000000000000
2.80000000000000
2.30000000000000
2.50000000000000
3.60000000000000
3.60000000000000
4.10000000000000
3.80000000000000
2
1.50000000000000
0.900000000000000
0.700000000000000
0.600000000000000
1.10000000000000
0.600000000000000
0.500000000000000
0.700000000000000
1.40000000000000
0.800000000000000
0.800000000000000
0.600000000000000
1.30000000000000
1.10000000000000
1.30000000000000
1
1.80000000000000
1.40000000000000
1.10000000000000
5.20000000000000
4.50000000000000
4.30000000000000
4.40000000000000
5
4.10000000000000
3.50000000000000
4.50000000000000
4.10000000000000
4.70000000000000
4.50000000000000
3.60000000000000
3.60000000000000
1.90000000000000
2.40000000000000
0.500000000000000
1.10000000000000
1.40000000000000
4
4.90000000000000
6
3.80000000000000
4.60000000000000
6.50000000000000
5.70000000000000
4.30000000000000
4.10000000000000
5.10000000000000
5.50000000000000
4.30000000000000
5.50000000000000
6.30000000000000
5.50000000000000
6
5.60000000000000
5.60000000000000
4.70000000000000
3.60000000000000
3.60000000000000
3.90000000000000
5.10000000000000
4.40000000000000
0.900000000000000
1.80000000000000
0.900000000000000
0.800000000000000
0.500000000000000
0.500000000000000
1.30000000000000
2.80000000000000
4.50000000000000
3.40000000000000
1.20000000000000
1.20000000000000
1.50000000000000
1.80000000000000
1.20000000000000
0.900000000000000
2.30000000000000
0.900000000000000
0.900000000000000
0.500000000000000
0.900000000000000
0.800000000000000
1.10000000000000
1.40000000000000
1.50000000000000
1.40000000000000
1.60000000000000
1.80000000000000
2.10000000000000
2.30000000000000
1.80000000000000
2.20000000000000
1.20000000000000
1.20000000000000
0.900000000000000
0.800000000000000
1.80000000000000
0.600000000000000
1.30000000000000
7.60000000000000
5.70000000000000
9.10000000000000
6.10000000000000
5.70000000000000
4.70000000000000
5.90000000000000
6.20000000000000
6.20000000000000
6
7.60000000000000
5.60000000000000
8.60000000000000
8
4.60000000000000
6.20000000000000
5.50000000000000
7.40000000000000
8.20000000000000
9.40000000000000
6.90000000000000
7.30000000000000
3.10000000000000
6.20000000000000
6
5.40000000000000
5.10000000000000
2.10000000000000
5.50000000000000
4.20000000000000
3.10000000000000
1.50000000000000
1.10000000000000
1
0.900000000000000
1.30000000000000
1
0.800000000000000
0.700000000000000
1.50000000000000
0.800000000000000
1
1
1.10000000000000
1.30000000000000
0.600000000000000
0.700000000000000
0.300000000000000
0.500000000000000
1.30000000000000
3.70000000000000
4.30000000000000
3.10000000000000
2.50000000000000
3.20000000000000
3.50000000000000
3.50000000000000
3.40000000000000
3.10000000000000
2.40000000000000
2.10000000000000
2
1.10000000000000
0.600000000000000
1.20000000000000
1.20000000000000
1.20000000000000
1
0.700000000000000
0.500000000000000
0.300000000000000
1.20000000000000
1
1
1.20000000000000
2.90000000000000
1
1.80000000000000
2
1.80000000000000
2.60000000000000
3.90000000000000
6.70000000000000
4.20000000000000
6.70000000000000
6.20000000000000
4.30000000000000
6.50000000000000
4.90000000000000
3.10000000000000
3.30000000000000
5.10000000000000
5.90000000000000
5.60000000000000
6.40000000000000
6.40000000000000
6.60000000000000
7.30000000000000
5.50000000000000
5.80000000000000
9.50000000000000
9.20000000000000
7.70000000000000
9.20000000000000
9.10000000000000
12.7000000000000
12.7000000000000
10.9000000000000
11
10.9000000000000
10.1000000000000
12.5000000000000
6.60000000000000
4.60000000000000
4.80000000000000
3.90000000000000
2.70000000000000
2.70000000000000
1.90000000000000
3.20000000000000
3.40000000000000
3.70000000000000
2.80000000000000
2.30000000000000
2.80000000000000
3.10000000000000
1.30000000000000
1.40000000000000
3
2.80000000000000
2.80000000000000
2.70000000000000
2.30000000000000
1.90000000000000
2.10000000000000
3.60000000000000
3.10000000000000
3.10000000000000
4
3.90000000000000
4.30000000000000
5.70000000000000
3.90000000000000
3.60000000000000
3.80000000000000
2
1.60000000000000
0.900000000000000
0.800000000000000
0.400000000000000
1.80000000000000
3
2.50000000000000
2.70000000000000
1.90000000000000
1.50000000000000
1.30000000000000
1.10000000000000
1.90000000000000
1.20000000000000
1.20000000000000
0.400000000000000
1.50000000000000
0.800000000000000
1.30000000000000
1.50000000000000
2.30000000000000
2.20000000000000
2.30000000000000
1.70000000000000
1.80000000000000
3.10000000000000
3.40000000000000
1.90000000000000
2.30000000000000
2.50000000000000
2.90000000000000
3
2.50000000000000
2.30000000000000
1.20000000000000
1.40000000000000
1.40000000000000
1.30000000000000
1.30000000000000
0.800000000000000
1.10000000000000
1.50000000000000
1.20000000000000
2.50000000000000
2.80000000000000
1.40000000000000
1.20000000000000
2.40000000000000
2.70000000000000
3.70000000000000
3.20000000000000
3
2.70000000000000
3.70000000000000
5.80000000000000
5.50000000000000
3
3.10000000000000
3.90000000000000
3.10000000000000
2.60000000000000
2
0.600000000000000
9.40000000000000
8.50000000000000
4.80000000000000
10
7.80000000000000
8.60000000000000
6.70000000000000
6.10000000000000
6.60000000000000
5.30000000000000
5.70000000000000
7.30000000000000
6
5.30000000000000
5.90000000000000
6.20000000000000
3.90000000000000
5
3.90000000000000
4.50000000000000
3.90000000000000
4
4.60000000000000
2.50000000000000
4.40000000000000
4.50000000000000
2.90000000000000
3
3.80000000000000
4
5.20000000000000
4.80000000000000
2.90000000000000
2.60000000000000
1.80000000000000
2.20000000000000
3.60000000000000
2.40000000000000
2.80000000000000
3.70000000000000
3.80000000000000
3.80000000000000
6.20000000000000
6.30000000000000
3.70000000000000
4.80000000000000
4.80000000000000
3.20000000000000
1.90000000000000
0.400000000000000
0.600000000000000
0.500000000000000
2.30000000000000
1.10000000000000
0.500000000000000
1
1.30000000000000
1.40000000000000
2.20000000000000
2.90000000000000
1.70000000000000
2.30000000000000
1.30000000000000
2.80000000000000
2
2.50000000000000
2.40000000000000
2.60000000000000
3
1.50000000000000
2.60000000000000
2.80000000000000
3.60000000000000
2.50000000000000
3.10000000000000
2.50000000000000
2
2.50000000000000
1.60000000000000
2.30000000000000
2.40000000000000
1.70000000000000
1.30000000000000
1.50000000000000
2
1.70000000000000
1.90000000000000
2.10000000000000
2.60000000000000
3
2.50000000000000
1.80000000000000
1.50000000000000
1.50000000000000
1.10000000000000
1.80000000000000
1.30000000000000
1.40000000000000
0.600000000000000
1
1
1
0.800000000000000
1.20000000000000
1.10000000000000
1.30000000000000
0.900000000000000
0.900000000000000
1.20000000000000
1.80000000000000
2.50000000000000
3.20000000000000
2.10000000000000
1.80000000000000
2.10000000000000
2.50000000000000
2.10000000000000
1
1.20000000000000
1.90000000000000
1.30000000000000
1.90000000000000
1.50000000000000
0.700000000000000
1.80000000000000
1.50000000000000
1.80000000000000
1.50000000000000
2.90000000000000
1.90000000000000
1.50000000000000
1.10000000000000
3
2.80000000000000
2.40000000000000
2.60000000000000
2.60000000000000
2.40000000000000
2.60000000000000
1.30000000000000
1.30000000000000
1.40000000000000
1.50000000000000
1.40000000000000
1.30000000000000
1.30000000000000
1.90000000000000
2.90000000000000
2.40000000000000
3
1.90000000000000
2.60000000000000
0.700000000000000
2.20000000000000
1.20000000000000
1.50000000000000
1.40000000000000
1.80000000000000
2.80000000000000
1.20000000000000
1.90000000000000
1.70000000000000
2.60000000000000
2.60000000000000
1.90000000000000
0.700000000000000
1.90000000000000
0.900000000000000
1.10000000000000
0.700000000000000
1.20000000000000
0.700000000000000
0.600000000000000
1.10000000000000
0.700000000000000
0.900000000000000
1.60000000000000
0.800000000000000
1.40000000000000
1.50000000000000
2.90000000000000
2.70000000000000
2.30000000000000
2.30000000000000
1
1.10000000000000
1
0.700000000000000
2.20000000000000
3.60000000000000
4.20000000000000
2.70000000000000
2.20000000000000
2.40000000000000
3.30000000000000
1.80000000000000
3
5.50000000000000
4.50000000000000
4.30000000000000
2.70000000000000
3.40000000000000
3.70000000000000
1.30000000000000
3.10000000000000
3.10000000000000
4.20000000000000
3.90000000000000
2.60000000000000
4.90000000000000
2.60000000000000
3.40000000000000
2.20000000000000
2.90000000000000
2.20000000000000
1.50000000000000
2
1
1.20000000000000
1.80000000000000
1.90000000000000
3.80000000000000
1.50000000000000
1.20000000000000
1.90000000000000
1.90000000000000
1.50000000000000
1
0.900000000000000
1.10000000000000
1.50000000000000
1.30000000000000
1.70000000000000
1.10000000000000
1.70000000000000
1.50000000000000
1.10000000000000
0.800000000000000
1
1.40000000000000
2
3.30000000000000
0.900000000000000
2.60000000000000
1.90000000000000
1.80000000000000
1.90000000000000
0.400000000000000
0.400000000000000
1
2.30000000000000
3.20000000000000
1.20000000000000
1.80000000000000
0.300000000000000
0.600000000000000
1.40000000000000
2.10000000000000
1.40000000000000
0.700000000000000
2.50000000000000
4.20000000000000
3.30000000000000
3
3
3.90000000000000
4.50000000000000
4.80000000000000
3.90000000000000
4.30000000000000
3
3.80000000000000
2.30000000000000
2.50000000000000
3.60000000000000
2.90000000000000
1.90000000000000
3.90000000000000
1.70000000000000
0.700000000000000
0.700000000000000
0.500000000000000
0.600000000000000
0.500000000000000
0.900000000000000
0.700000000000000
1.40000000000000
2.90000000000000
3.60000000000000
2.10000000000000
2.50000000000000
3.30000000000000
2.80000000000000
3.70000000000000
3.10000000000000
2
2.40000000000000
2.10000000000000
2.50000000000000
3.50000000000000
3
1.80000000000000
1.60000000000000
1.80000000000000
0.600000000000000
0.900000000000000
0.500000000000000
1.10000000000000
1.10000000000000
1.40000000000000
1.40000000000000
0.400000000000000
1.70000000000000
1.10000000000000
1
1.20000000000000
2.30000000000000
2.30000000000000
1.90000000000000
2.20000000000000
2.30000000000000
2
1.90000000000000
2.10000000000000
2
1.50000000000000
1.80000000000000
1.40000000000000
1.70000000000000
1
0.800000000000000
1.50000000000000
0.900000000000000
1.30000000000000
1.30000000000000
1.10000000000000
1.10000000000000
0.700000000000000
1
1.30000000000000
0.700000000000000
1.10000000000000
2.30000000000000
3.40000000000000
2.40000000000000
2.30000000000000
2.40000000000000
2.10000000000000
0.600000000000000
0.900000000000000
1.30000000000000
0.500000000000000
0.400000000000000
0.600000000000000
0.800000000000000
0.500000000000000
1.10000000000000
1
0.500000000000000
0.700000000000000
0.700000000000000
0.600000000000000
0.400000000000000
0.600000000000000
0.700000000000000
0.900000000000000
1.30000000000000
1.30000000000000
1.80000000000000
1.20000000000000
1.10000000000000
0.700000000000000
0.900000000000000
0.900000000000000
0.400000000000000
1.70000000000000
1.70000000000000
1.30000000000000
1.10000000000000
1
0.800000000000000
0.200000000000000
0.900000000000000
1.10000000000000
0.700000000000000
0.900000000000000
0.800000000000000
1
2.20000000000000
2
2.60000000000000
3.40000000000000
3
2.60000000000000
2.20000000000000
2.30000000000000
1.60000000000000
1.70000000000000
0.900000000000000
1.20000000000000
0.700000000000000
1.30000000000000
0.900000000000000
0.700000000000000
1.30000000000000
1.30000000000000
1.30000000000000
1.20000000000000
0.900000000000000
0.900000000000000
1.10000000000000
0.700000000000000
0.300000000000000
2.30000000000000
2.70000000000000
1.30000000000000
1.40000000000000
1.40000000000000
1
1
1.50000000000000
1.50000000000000
4.20000000000000
2.90000000000000
3
0.700000000000000
0.600000000000000
1.20000000000000
1
2.50000000000000
0.500000000000000
1.30000000000000
4.20000000000000
3.10000000000000
4.40000000000000
5.80000000000000
4.70000000000000
5.40000000000000
7.10000000000000
7.10000000000000
4.90000000000000
6.70000000000000
6.80000000000000
6.30000000000000
5.70000000000000
6.50000000000000
6.40000000000000
7.10000000000000
5.10000000000000
4.30000000000000
4.10000000000000
5
3.40000000000000
4.50000000000000
4.40000000000000
3.60000000000000
3.20000000000000
3.90000000000000
4.20000000000000
1.50000000000000
1.50000000000000
1.40000000000000
5.70000000000000
5.40000000000000
5
4.10000000000000
2.90000000000000
2.20000000000000
1.90000000000000
2.20000000000000
1.70000000000000
0.700000000000000
1.20000000000000
0.800000000000000
1.30000000000000
0.700000000000000
1.10000000000000
1.40000000000000
2.40000000000000
1.90000000000000
3.50000000000000
1.90000000000000
2
2.30000000000000
2.20000000000000
1.90000000000000
2
2.50000000000000
1.90000000000000
0.900000000000000
0.900000000000000
0.800000000000000
1.30000000000000
1
1.20000000000000
1.70000000000000
1.50000000000000
3
1.60000000000000
1.40000000000000
1.90000000000000
3.60000000000000
2.70000000000000
1.90000000000000
1.10000000000000
0.800000000000000
1
3.10000000000000
2
1.60000000000000
1.50000000000000
2.30000000000000
1.50000000000000
1.70000000000000
3.30000000000000
1.20000000000000
2.80000000000000
1.70000000000000
5.10000000000000
1.40000000000000
2.20000000000000
3.20000000000000
2.40000000000000
4.70000000000000
2.60000000000000
1.80000000000000
2.10000000000000
1.50000000000000
0.900000000000000
0.800000000000000
1.40000000000000
0.400000000000000
1.60000000000000
2.20000000000000
1.70000000000000
2
1.80000000000000
1.50000000000000
1.90000000000000
1.20000000000000
0.400000000000000
1.70000000000000
1.40000000000000
1.70000000000000
2.20000000000000
2.80000000000000
2.30000000000000
2.90000000000000
3.70000000000000
0.300000000000000
1
2
1.70000000000000
1.20000000000000
2.30000000000000
0.900000000000000
2
1.10000000000000
1
2.10000000000000
5.40000000000000
5.90000000000000
3.80000000000000
6.30000000000000
5.50000000000000
5
4.70000000000000
3.50000000000000
2.20000000000000
2.90000000000000
2.80000000000000
3.20000000000000
2.70000000000000
2.30000000000000
2.10000000000000
4.80000000000000
4.70000000000000
3.30000000000000
3.50000000000000
3.60000000000000
3
1.80000000000000
3.80000000000000
3.50000000000000
4.70000000000000
7.10000000000000
6.10000000000000
4.80000000000000
8.10000000000000
8
8.60000000000000
8.40000000000000
9.40000000000000
10.6000000000000
9.20000000000000
10.4000000000000
10.1000000000000
10.5000000000000
10.8000000000000
10.1000000000000
10.8000000000000
15
12.6000000000000
10.9000000000000
11.9000000000000
10.7000000000000
7
11.3000000000000
8.60000000000000
9.10000000000000
5.30000000000000
7.20000000000000
7.30000000000000
7.20000000000000
6.60000000000000
5.30000000000000
5
4.10000000000000
6.20000000000000
5.20000000000000
3.80000000000000
4
3.30000000000000
4.60000000000000
4.90000000000000
4.80000000000000
3
5.60000000000000
4.20000000000000
3.60000000000000
2.60000000000000
1.40000000000000
1.50000000000000
1.40000000000000
1.90000000000000
0.900000000000000
1
1.20000000000000
1.40000000000000
2.20000000000000
3.70000000000000
2.30000000000000
3.80000000000000
3.70000000000000
6.80000000000000
6.20000000000000
4.50000000000000
6.50000000000000
6.30000000000000
5.40000000000000
4.10000000000000
5
4
3.20000000000000
4.90000000000000
2.90000000000000
2.60000000000000
4.20000000000000
2.70000000000000
4.10000000000000
1.30000000000000
1.20000000000000
1.20000000000000
0.800000000000000
1.90000000000000
1.80000000000000
0.600000000000000
1.70000000000000
1.50000000000000
1.50000000000000
2.20000000000000
1.40000000000000
2.30000000000000
2
1.90000000000000
2.40000000000000
3.10000000000000
2
1.70000000000000
1.70000000000000
1.90000000000000
2.10000000000000
1.30000000000000
1.20000000000000
2
2.30000000000000
2.10000000000000
1.60000000000000
2.90000000000000
1.60000000000000
2.80000000000000
2.50000000000000
2.30000000000000
1
1.80000000000000
1.90000000000000
1.30000000000000
1.30000000000000
1.50000000000000
0.900000000000000
4.30000000000000
3.60000000000000
4
4.70000000000000
5.10000000000000
5.50000000000000
4.50000000000000
4.20000000000000
4.20000000000000
5.90000000000000
5.70000000000000
5.80000000000000
7.10000000000000
7.50000000000000
6.40000000000000
8
5.70000000000000
5.20000000000000
7.70000000000000
7
7.50000000000000
6.50000000000000
6.90000000000000
6.50000000000000
7.70000000000000
8.60000000000000
8.50000000000000
6.90000000000000
6.50000000000000
7.50000000000000
7
5.90000000000000
9.70000000000000
7.30000000000000
6.80000000000000
3.60000000000000
5.90000000000000
4.70000000000000
2.70000000000000
7
4.70000000000000
8
7.10000000000000
7.90000000000000
9.50000000000000
7.10000000000000
12.3000000000000
10.7000000000000
11.6000000000000
10.1000000000000
9.40000000000000
8.90000000000000
10.4000000000000
10.9000000000000
9.90000000000000
8.20000000000000
11.5000000000000
6.60000000000000
7.50000000000000
8.20000000000000
7.80000000000000
8
9.10000000000000
5.90000000000000
7.60000000000000
5.80000000000000
5.50000000000000
5.30000000000000
6.60000000000000
5.70000000000000
5.80000000000000
8.10000000000000
7.80000000000000
7.70000000000000
9.40000000000000
8.50000000000000
9
7.90000000000000
8
6.50000000000000
5.70000000000000
7.60000000000000
5.40000000000000
7.20000000000000
5.50000000000000
5.40000000000000
4.70000000000000
6.50000000000000
5.10000000000000
5.50000000000000
5
5.60000000000000
6.30000000000000
6.60000000000000
4.80000000000000
4.20000000000000
4.30000000000000
3.60000000000000
5
4.50000000000000
8
8.20000000000000
7.90000000000000
6
5.60000000000000
5.50000000000000
4
4.20000000000000
6.10000000000000
3
3.60000000000000
3.70000000000000
6.60000000000000
4.10000000000000
3.10000000000000
3
3.80000000000000
4
2.30000000000000
1.70000000000000
1.70000000000000
2.10000000000000
2.20000000000000
1.10000000000000
1
1.70000000000000
1.90000000000000
1.80000000000000
1.10000000000000
0.800000000000000
2.10000000000000
1.20000000000000
1.30000000000000
1.80000000000000
1.80000000000000
1.90000000000000
2.30000000000000
1.30000000000000
1.20000000000000
1.10000000000000
1.40000000000000
1.80000000000000
1.50000000000000
2.40000000000000
2.20000000000000
2.50000000000000
2.90000000000000
3.60000000000000
4.30000000000000
4.70000000000000
1.80000000000000
3.30000000000000
4
3.50000000000000
4.40000000000000
2.90000000000000
3
3.60000000000000
2.70000000000000
2.80000000000000
2.60000000000000
4.30000000000000
3.30000000000000
3
2.10000000000000
2.30000000000000
2.90000000000000
1.40000000000000
1.50000000000000
1.20000000000000
1
0.700000000000000
0.800000000000000
1.20000000000000
1.10000000000000
1.20000000000000
1.90000000000000
0.900000000000000
1
1.10000000000000
0.700000000000000
7.60000000000000
5.50000000000000
10.7000000000000
8.30000000000000
11.5000000000000
11.3000000000000
7.40000000000000
8.60000000000000
7.50000000000000
8.60000000000000
7.60000000000000
7.40000000000000
7.40000000000000
6.10000000000000
4.80000000000000
4.10000000000000
1.30000000000000
1.30000000000000
1.20000000000000
1.60000000000000
0.700000000000000
1.80000000000000
2.10000000000000
1.50000000000000
0.800000000000000
1.80000000000000
1.20000000000000
1
0.500000000000000
0.200000000000000
0.500000000000000
1
0.800000000000000
1.30000000000000
0.800000000000000
0.800000000000000
1
2.60000000000000
3.20000000000000
8.40000000000000
7.30000000000000
5
4.60000000000000
5.90000000000000
6.80000000000000
6.40000000000000
4.40000000000000
6.40000000000000
4.40000000000000
4.20000000000000
3.30000000000000
2.70000000000000
3
3
2
0.800000000000000
0.200000000000000
1.60000000000000
3.30000000000000
3.10000000000000
3.40000000000000
5.90000000000000
5
6.60000000000000
6.90000000000000
8.20000000000000
9.20000000000000
9.50000000000000
7.20000000000000
10
12.4000000000000
11.1000000000000
7.80000000000000
7.40000000000000
8.40000000000000
7.20000000000000
8
6.60000000000000
7.40000000000000
7.10000000000000
9.50000000000000
7.10000000000000
5.60000000000000
6.30000000000000
5.70000000000000
4.90000000000000
4.50000000000000
4.80000000000000
4.80000000000000
4.10000000000000
4.90000000000000
2.90000000000000
3.60000000000000
5.50000000000000
3.20000000000000
3.80000000000000
4.20000000000000
3.40000000000000
3.70000000000000
3
3.30000000000000
2.20000000000000
2.70000000000000
1.90000000000000
1.20000000000000
0.700000000000000
1.10000000000000
0.800000000000000
1.20000000000000
1.30000000000000
1.70000000000000
1.70000000000000
1.10000000000000
1.20000000000000
1.60000000000000
2.80000000000000
3.40000000000000
3.10000000000000
3.40000000000000
3
2.40000000000000
2.30000000000000
2.60000000000000
1.80000000000000
2.60000000000000
1.70000000000000
1.60000000000000
1.90000000000000
1.70000000000000
8
10.9000000000000
9.40000000000000
8.70000000000000
11
11.3000000000000
8.50000000000000
8.40000000000000
9.20000000000000
8.30000000000000
10.6000000000000
7.90000000000000
9.70000000000000
6.60000000000000
7.70000000000000
8.30000000000000
6.30000000000000
5.80000000000000
4.30000000000000
3.70000000000000
2.60000000000000
3.10000000000000
3.40000000000000
4
4.50000000000000
3.30000000000000
2.40000000000000
1.70000000000000
1.40000000000000
0.700000000000000
0.800000000000000
1
0.900000000000000
0.700000000000000
0.500000000000000
1.40000000000000
1
1.20000000000000
0.800000000000000
0.900000000000000
0.600000000000000
1.30000000000000
1.40000000000000
0.600000000000000
0.300000000000000
2.70000000000000
0.600000000000000
0.900000000000000
2.30000000000000
4.10000000000000
5.50000000000000
3.60000000000000
3.10000000000000
3.30000000000000
5.90000000000000
6.70000000000000
4.80000000000000
5.80000000000000
5.30000000000000
4.90000000000000
5
3.40000000000000
6
5.50000000000000
5.80000000000000
6.20000000000000
7.50000000000000
6.30000000000000
6.40000000000000
6.20000000000000
7.50000000000000
8.80000000000000
6.70000000000000
7.60000000000000
7.60000000000000
6.80000000000000
7.80000000000000
7.60000000000000
7.10000000000000
7.10000000000000
4.90000000000000
6
5.50000000000000
6.60000000000000
6.80000000000000
5.20000000000000
7.10000000000000
6.50000000000000
5.80000000000000
7.10000000000000
7.60000000000000
5.40000000000000
4.60000000000000
3.90000000000000
2.70000000000000
1.30000000000000
0.800000000000000
0.800000000000000
1.90000000000000
1.40000000000000
1.10000000000000
1.50000000000000
0.900000000000000
0.900000000000000
2
2.40000000000000
1
1.70000000000000
0.900000000000000
0.800000000000000
0.900000000000000
0.900000000000000
0.700000000000000
1.10000000000000
0.400000000000000
1.30000000000000
0.800000000000000
1.10000000000000
1.70000000000000
1.10000000000000
0.500000000000000
1.30000000000000
1.10000000000000
1.40000000000000
0.800000000000000
1.10000000000000
1.50000000000000
0.600000000000000
1.30000000000000
1
1.70000000000000
1.70000000000000
2.10000000000000
0.400000000000000
0.900000000000000
1.30000000000000
0.900000000000000
0.700000000000000
1.70000000000000
1.30000000000000
0.500000000000000
4.40000000000000
0.800000000000000
0.900000000000000
2
3.10000000000000
2.30000000000000
1.70000000000000
2.20000000000000
2
3.10000000000000
1.90000000000000
2.20000000000000
2.20000000000000
2.70000000000000
1.30000000000000
2.10000000000000
1.60000000000000
1.50000000000000
1.30000000000000
1.70000000000000
1.70000000000000
0.800000000000000
2.70000000000000
1.40000000000000
1.10000000000000
0.400000000000000
1.30000000000000
0.800000000000000
1.90000000000000
0.600000000000000
1.20000000000000
0.600000000000000
0.700000000000000
0.900000000000000
1.70000000000000
1.40000000000000
2.50000000000000
2.10000000000000
1.70000000000000
2.40000000000000
2.30000000000000
1.50000000000000
1.50000000000000
0.900000000000000
0.900000000000000
4
6.60000000000000
6.20000000000000
8.80000000000000
8.50000000000000
8.90000000000000
6.50000000000000
4.60000000000000
4.70000000000000
4.50000000000000
3.70000000000000
3.20000000000000
4.80000000000000
2.40000000000000
3.40000000000000
2.40000000000000
3.20000000000000
3.40000000000000
2.40000000000000
2
2.50000000000000
0.900000000000000
0.500000000000000
0.700000000000000
1.10000000000000
1.30000000000000
1.10000000000000
0.700000000000000
1.10000000000000
1.30000000000000
1.70000000000000
1.10000000000000
2
1.80000000000000
3.10000000000000
3.40000000000000
2.50000000000000
2.80000000000000
2.80000000000000
3.60000000000000
2.20000000000000
1.30000000000000
1.50000000000000
1.70000000000000
2.10000000000000
2
2.50000000000000
2.60000000000000
2.20000000000000
2.30000000000000
2.50000000000000
2.90000000000000
2.40000000000000
2.40000000000000
3.50000000000000
3.20000000000000
3.50000000000000
2.70000000000000
3.30000000000000
1.90000000000000
2.60000000000000
3.40000000000000
2.60000000000000
2.60000000000000
2.70000000000000
1.10000000000000
1
1.20000000000000
1.10000000000000
1.80000000000000
1.50000000000000
1.90000000000000
1.70000000000000
2.50000000000000
2.10000000000000
1.40000000000000
2
2.40000000000000
2.10000000000000
2.80000000000000
2.90000000000000
2.10000000000000
2.60000000000000
2.60000000000000
2.80000000000000
3.10000000000000
3
1.90000000000000
1.50000000000000
1.10000000000000
1.20000000000000
1.70000000000000
1.80000000000000
1.80000000000000
1.10000000000000
1.10000000000000
0.900000000000000
1.10000000000000
2.70000000000000
2
2.10000000000000
1.40000000000000
2.90000000000000
3.20000000000000
2
1.50000000000000
2.40000000000000
3.40000000000000
2.40000000000000
0.700000000000000
0.600000000000000
0.900000000000000
1.20000000000000
0.500000000000000
1.30000000000000
1.80000000000000
0.600000000000000
0.700000000000000
0.800000000000000
1
0.800000000000000
1.70000000000000
2.50000000000000
1.40000000000000
1.50000000000000
1.90000000000000
2.50000000000000
2.20000000000000
2.50000000000000
3.10000000000000
2.10000000000000
1.40000000000000
1.30000000000000
0.900000000000000
0.600000000000000
0.500000000000000
0.900000000000000
0.500000000000000
0.800000000000000
1.40000000000000
0.800000000000000
2
1
2.10000000000000
0.700000000000000
1
1.20000000000000
1.20000000000000
1
1.30000000000000
1.90000000000000
5.30000000000000
2.90000000000000
5
5
2
1.70000000000000
1.90000000000000
4.70000000000000
4
3.30000000000000
2.80000000000000
4.10000000000000
1.90000000000000
3.30000000000000
3.20000000000000
1.90000000000000
2.20000000000000
2.90000000000000
5.90000000000000
4.40000000000000
2.20000000000000
2.70000000000000
1.80000000000000
3.70000000000000
4.50000000000000
6
6.40000000000000
4.10000000000000
4.90000000000000
5.20000000000000
4.10000000000000
1.60000000000000
2
2.80000000000000
1.70000000000000
2.80000000000000
2.60000000000000
2.70000000000000
2.70000000000000
1.90000000000000
3.10000000000000
0.900000000000000
1.80000000000000
2.50000000000000
2.30000000000000
4.10000000000000
3.50000000000000
4.50000000000000
4.60000000000000
6.10000000000000
6.20000000000000
5.10000000000000
3.50000000000000
0.800000000000000
0.900000000000000
1.30000000000000
1.20000000000000
3.30000000000000
3.50000000000000
4.20000000000000
3.60000000000000
4.70000000000000
2.80000000000000
4.70000000000000
3.60000000000000
3.30000000000000
3.20000000000000
3.10000000000000
2.40000000000000
4.90000000000000
6
4.40000000000000
2.60000000000000
4.70000000000000
3.20000000000000
2.30000000000000
1.90000000000000
1.10000000000000
1.40000000000000
2.20000000000000
3.30000000000000
2.10000000000000
1.80000000000000
1.40000000000000
0.900000000000000
2
1.30000000000000
2.10000000000000
2.20000000000000
3
4.80000000000000
5.90000000000000
5
5
6.10000000000000
5.30000000000000
4.30000000000000
2.70000000000000
2.80000000000000
1.80000000000000
2
0.700000000000000
1.10000000000000
1.70000000000000
1.60000000000000
2.50000000000000
2.90000000000000
2.50000000000000
2.70000000000000
1.50000000000000
1.70000000000000
2.70000000000000
1.40000000000000
1.30000000000000
6.80000000000000
6
7.30000000000000
5.60000000000000
5.10000000000000
4.60000000000000
3.80000000000000
2.50000000000000
1.90000000000000
2.60000000000000
1.90000000000000
0.900000000000000
1.70000000000000
0.700000000000000
1.40000000000000
1.10000000000000
1.20000000000000
0.600000000000000
0.900000000000000
0.400000000000000
0.700000000000000
0.600000000000000
0.700000000000000
0.800000000000000
1.70000000000000
2
1.80000000000000
1.30000000000000
1.70000000000000
1.40000000000000
2.20000000000000
2
2.30000000000000
4.30000000000000
4.90000000000000
2.60000000000000
3
2
2.30000000000000
3.40000000000000
2.30000000000000
2.50000000000000
3.10000000000000
3.70000000000000
3.50000000000000
3.10000000000000
4.10000000000000
4.40000000000000
1.90000000000000
1.80000000000000
2.80000000000000
3.30000000000000
3.50000000000000
3.30000000000000
3.40000000000000
5
5.70000000000000
3.20000000000000
4.80000000000000
4.50000000000000
2.50000000000000
3.10000000000000
3
3.30000000000000
4
5.60000000000000
3.40000000000000
4.40000000000000
3.60000000000000
5.30000000000000
5.60000000000000
4.80000000000000
4.60000000000000
6.10000000000000
6.30000000000000
6.70000000000000
6.20000000000000
5.60000000000000
6.30000000000000
7.60000000000000
6.60000000000000
7.20000000000000
7.30000000000000
6.70000000000000
8.10000000000000
6.30000000000000
6
5.80000000000000
5.90000000000000
6.20000000000000
5.30000000000000
5.50000000000000
6.20000000000000
6.50000000000000
6.30000000000000
4.50000000000000
5.70000000000000
5.60000000000000
4.80000000000000
5.60000000000000
3.90000000000000
5.90000000000000
3.50000000000000
5.90000000000000
4.40000000000000
5.50000000000000
4.50000000000000
4.50000000000000
2.70000000000000
3.30000000000000
2.10000000000000
2.60000000000000
3.20000000000000
2.20000000000000
1.30000000000000
1.30000000000000
0.400000000000000
1.20000000000000
0.900000000000000
1.60000000000000
1.30000000000000
2.70000000000000
3.30000000000000
3.40000000000000
4.50000000000000
2.50000000000000
2.30000000000000
2.90000000000000
3.20000000000000
4
1.70000000000000
0.700000000000000
1.20000000000000
1.50000000000000
0.800000000000000
1.10000000000000
0.800000000000000
0.600000000000000
1.40000000000000
0.900000000000000
1.20000000000000
0.700000000000000
0.900000000000000
1
1.70000000000000
1.90000000000000
1.50000000000000
1.30000000000000
1.40000000000000
1.50000000000000
0.800000000000000
1.60000000000000
1.20000000000000
0.700000000000000
1
0.500000000000000
0.900000000000000
2.40000000000000
1.20000000000000
1.90000000000000
1.90000000000000
2.10000000000000
0.900000000000000
2.30000000000000
1
4.10000000000000
4.50000000000000
0.800000000000000
3.60000000000000
2.20000000000000
4
6.30000000000000
4
4.70000000000000
5.60000000000000
5.40000000000000
3.60000000000000
3.90000000000000
2.70000000000000
1.40000000000000
2.90000000000000
3.10000000000000
3.50000000000000
2.20000000000000
2.30000000000000
3.50000000000000
2.50000000000000
3.10000000000000
2.10000000000000
2
1.90000000000000
3.90000000000000
6.30000000000000
5.50000000000000
4.40000000000000
4
4.10000000000000
2
2.40000000000000
2.80000000000000
1.10000000000000
1.60000000000000
0.900000000000000
1.40000000000000
1.80000000000000
1.80000000000000
2
2
1.20000000000000
1.80000000000000
0.900000000000000
2.40000000000000
3.20000000000000
5.30000000000000
6.10000000000000
4
3.50000000000000
2.50000000000000
2.20000000000000
0.900000000000000
1.20000000000000
1.40000000000000
2.10000000000000
3
2.30000000000000
2.60000000000000
2.20000000000000
2.20000000000000
2.40000000000000
2.40000000000000
2.20000000000000
2.40000000000000
1.60000000000000
3.10000000000000
2
4.10000000000000
4.60000000000000
4.90000000000000
5.60000000000000
4
4
3
3.60000000000000
3.10000000000000
2.90000000000000
2
4.30000000000000
3.70000000000000
4.40000000000000
6.10000000000000
4.90000000000000
4.60000000000000
4
8.30000000000000
5.50000000000000
6.10000000000000
4.80000000000000
0.600000000000000
2.10000000000000
5.90000000000000
6.60000000000000
7
9.60000000000000
5.60000000000000
3.10000000000000
4
6.70000000000000
3.60000000000000
2.90000000000000
3.40000000000000
3.20000000000000
2.60000000000000
1.40000000000000
2.50000000000000
1.60000000000000
2.50000000000000
1.80000000000000
2.90000000000000
2.90000000000000
2.10000000000000
2.80000000000000
2.20000000000000
3.70000000000000
3.70000000000000
2.80000000000000
0.700000000000000
4.20000000000000
0.900000000000000
2.40000000000000
0.900000000000000
0.900000000000000
0.800000000000000
1.40000000000000
0.700000000000000
0.700000000000000
0.600000000000000
0.700000000000000
4.40000000000000
7.80000000000000
4.50000000000000
4
6
3.10000000000000
2.80000000000000
3.80000000000000
3.80000000000000
2.30000000000000
2.80000000000000
2.60000000000000
3.40000000000000
2.70000000000000
1.60000000000000
0.700000000000000
2
2.30000000000000
2.60000000000000
1.30000000000000
2
2.90000000000000
2.30000000000000
2.10000000000000
2.60000000000000
1.80000000000000
2.10000000000000
1.70000000000000
2.20000000000000
2.60000000000000
2
2.80000000000000
5.50000000000000
3.40000000000000
6
7.40000000000000
5.40000000000000
4.90000000000000
5.30000000000000
3.10000000000000
3.80000000000000
2.60000000000000
3.30000000000000
4.90000000000000
3.30000000000000
4.30000000000000
4.40000000000000
4.50000000000000
8.40000000000000
6.60000000000000
4.90000000000000
4.60000000000000
5.60000000000000
3.80000000000000
1.60000000000000
2
1.60000000000000
2.90000000000000
6.40000000000000
3.80000000000000
4.40000000000000
2.50000000000000
1.90000000000000
1.50000000000000
2.50000000000000
2.80000000000000
3.80000000000000
5.50000000000000
10.6000000000000
7.60000000000000
8
6.80000000000000
2.30000000000000
3.20000000000000
1
0.900000000000000
2.10000000000000
3.60000000000000
3.70000000000000
3.70000000000000
2.10000000000000
2.90000000000000
2.60000000000000
0.900000000000000
1.60000000000000
0.500000000000000
1.10000000000000
1
0.900000000000000
1
1.20000000000000
1.30000000000000
2.30000000000000
2
3.60000000000000
3.90000000000000
3.90000000000000
4
7.20000000000000
6.30000000000000
9.40000000000000
4.80000000000000
4.60000000000000
5.80000000000000
4.80000000000000
8.80000000000000
9.80000000000000
8.10000000000000
6.80000000000000
7.80000000000000
8.80000000000000
7.90000000000000
6.90000000000000
6.60000000000000
8.20000000000000
5.80000000000000
7.40000000000000
4.60000000000000
7.30000000000000
6.40000000000000
6.90000000000000
5.70000000000000
5.80000000000000
6.30000000000000
4.10000000000000
4.80000000000000
4.60000000000000
4.20000000000000
3.30000000000000
2.80000000000000
3.50000000000000
3.30000000000000
4
2.30000000000000
5
4.20000000000000
4.20000000000000
2.80000000000000
3.10000000000000
4.30000000000000
3.80000000000000
3.40000000000000
4.50000000000000
5.20000000000000
3.50000000000000
4.90000000000000
3.50000000000000
3.90000000000000
3.60000000000000
2.70000000000000
3
2.10000000000000
3.10000000000000
3.50000000000000
3.60000000000000
3.90000000000000
2.40000000000000
3.80000000000000
3.90000000000000
2.70000000000000
2.60000000000000
0.800000000000000
0.900000000000000
1
1
1
0.500000000000000
1.30000000000000
0.400000000000000
0.800000000000000
0.900000000000000
1.70000000000000
1.90000000000000
1.50000000000000
2.70000000000000
2.40000000000000
3.50000000000000
2.70000000000000
1.10000000000000
0.900000000000000
1.10000000000000
1.40000000000000
0.700000000000000
1
1.20000000000000
1.80000000000000
1.60000000000000
1.90000000000000
1.90000000000000
1.60000000000000
2.10000000000000
1.50000000000000
1.40000000000000
1.70000000000000
1.80000000000000
2
2.30000000000000
3.40000000000000
3.80000000000000
4.10000000000000
2.90000000000000
2.90000000000000
2
1.10000000000000
0.900000000000000
1.40000000000000
1.40000000000000
1.30000000000000
0.700000000000000
1.20000000000000
0.500000000000000
0.400000000000000
1.40000000000000
2.60000000000000
2
2.50000000000000
1.80000000000000
1.90000000000000
3.10000000000000
2.20000000000000
4.60000000000000
1.60000000000000
2.50000000000000
1.90000000000000
3.60000000000000
3.10000000000000
3.20000000000000
3
2.10000000000000
0.400000000000000
5.70000000000000
2.70000000000000
0.800000000000000
2.60000000000000
1.10000000000000
1.80000000000000
1
1.10000000000000
1.20000000000000
0.800000000000000
0.900000000000000
2
2
4.10000000000000
5.60000000000000
3.70000000000000
2.30000000000000
3.70000000000000
2.60000000000000
2.10000000000000
2.10000000000000
2.70000000000000
2.60000000000000
3.50000000000000
4.50000000000000
2.80000000000000
2.70000000000000
3
1.60000000000000
1.90000000000000
1.90000000000000
5
5.90000000000000
3.60000000000000
6.40000000000000
6.70000000000000
5.50000000000000
5.60000000000000
4.60000000000000
6.30000000000000
3.60000000000000
5.40000000000000
5.30000000000000
5.40000000000000
5
4.90000000000000
3.80000000000000
3.90000000000000
5.70000000000000
6.20000000000000
4.50000000000000
4.80000000000000
5.10000000000000
4.30000000000000
3.20000000000000
5.30000000000000
6.40000000000000
5.20000000000000
5.30000000000000
6.70000000000000
6
5.40000000000000
6.70000000000000
6.30000000000000
8.60000000000000
6.10000000000000
7
8.30000000000000
7.80000000000000
6.50000000000000
7.70000000000000
8.30000000000000
5.90000000000000
7
5.90000000000000
6.50000000000000
7.40000000000000
9
9.80000000000000
9.60000000000000
6.50000000000000
9
9.40000000000000
7.60000000000000
6.60000000000000
7.10000000000000
5.80000000000000
7.60000000000000
8.30000000000000
6
9.10000000000000
4.70000000000000
7.40000000000000
5.80000000000000
5.20000000000000
6.40000000000000
7.90000000000000
5.80000000000000
5.20000000000000
5
7.10000000000000
4.50000000000000
7.70000000000000
4.60000000000000
6.50000000000000
5.60000000000000
5.50000000000000
5
6.20000000000000
4.50000000000000
6.30000000000000
5.40000000000000
7.50000000000000
6.20000000000000
6.10000000000000
6.50000000000000
6.20000000000000
6.40000000000000
6.50000000000000
5
5.30000000000000
6.90000000000000
7.80000000000000
7.50000000000000
8.60000000000000
10.9000000000000
10.7000000000000
9.20000000000000
9.50000000000000
9.60000000000000
9.70000000000000
7.60000000000000
12
8.10000000000000
9.30000000000000
9.30000000000000
11.1000000000000
8
10.3000000000000
10
10.9000000000000
11
13
13.6000000000000
14.5000000000000
13.8000000000000
13.6000000000000
14.2000000000000
11
11.4000000000000
14.1000000000000
9.50000000000000
7.30000000000000
10.2000000000000
10.1000000000000
9.10000000000000
10.7000000000000
8.30000000000000
9.20000000000000
8.50000000000000
8.80000000000000
8.20000000000000
8.40000000000000
8.60000000000000
7
7.20000000000000
8.60000000000000
6.70000000000000
4.30000000000000
5.80000000000000
4.60000000000000
4.80000000000000
3.70000000000000
3.10000000000000
3.30000000000000
2.90000000000000
2.60000000000000
2.40000000000000
2
2.70000000000000
1.50000000000000
1
1.10000000000000
1.70000000000000
1.10000000000000
0.800000000000000
0.600000000000000
0.500000000000000
0.700000000000000
1
0.800000000000000
0.500000000000000
1.10000000000000
0.400000000000000
0.700000000000000
0.600000000000000
0.800000000000000
0.600000000000000
1.50000000000000
2.60000000000000
3.40000000000000
2.40000000000000
3.10000000000000
1.80000000000000
1.70000000000000
0.700000000000000
1
0
0.600000000000000
0.900000000000000
0.500000000000000
1
1.90000000000000
1.10000000000000
1.40000000000000
1.40000000000000
1.50000000000000
1.50000000000000
2.80000000000000
2.20000000000000
3.20000000000000
2.30000000000000
2.80000000000000
2.10000000000000
2.50000000000000
2.50000000000000
1.20000000000000
2.30000000000000
1.80000000000000
1.50000000000000
1.50000000000000
2
2
2.20000000000000
2.60000000000000
2.10000000000000
2.50000000000000
2.30000000000000
2.40000000000000
2.80000000000000
2.10000000000000
2.30000000000000
2.20000000000000
2.80000000000000
3.40000000000000
2.30000000000000
1.80000000000000
1.30000000000000
1.10000000000000
3.10000000000000
1.60000000000000
2.10000000000000
4.50000000000000
2.80000000000000
3.30000000000000
4.20000000000000
3.60000000000000
4
4
3.90000000000000
2.10000000000000
2.80000000000000
3.60000000000000
3.50000000000000
4
2.60000000000000
2.10000000000000
3.10000000000000
2.40000000000000
2.30000000000000
1.90000000000000
2.20000000000000
2.40000000000000
1.40000000000000
1.30000000000000
1.20000000000000
1.30000000000000
0.700000000000000
1.20000000000000
2.20000000000000
1.30000000000000
0.600000000000000
1
2
1.20000000000000
0.900000000000000
2.10000000000000
1.40000000000000
0.800000000000000
1.50000000000000
3.30000000000000
3
1.90000000000000
1
1.90000000000000
2.20000000000000
1.80000000000000
1
0.500000000000000
0.900000000000000
0.900000000000000
1.40000000000000
2.20000000000000
0.700000000000000
0.700000000000000
1.30000000000000
1.70000000000000
2.40000000000000
2
1.60000000000000
1.30000000000000
0.900000000000000
1.10000000000000
2
2
3.70000000000000
2.60000000000000
6
3.80000000000000
5.30000000000000
6.60000000000000
5.50000000000000
3.80000000000000
2.40000000000000
0.800000000000000
0.700000000000000
1.20000000000000
1.30000000000000
5.90000000000000
3.60000000000000
2.80000000000000
2.20000000000000
4.50000000000000
4.60000000000000
6
4.80000000000000
5.80000000000000
4
3.90000000000000
2.20000000000000
3.20000000000000
3.30000000000000
7.10000000000000
4.10000000000000
3.30000000000000
4.50000000000000
3.80000000000000
5.10000000000000
2.60000000000000
3.30000000000000
5.90000000000000
2.80000000000000
3
4.40000000000000
3
2.50000000000000
2.60000000000000
3
2.90000000000000
4.40000000000000
7.10000000000000
4.10000000000000
5.10000000000000
2.90000000000000
2.60000000000000
1.60000000000000
2
1.50000000000000
2.60000000000000
1.40000000000000
2.90000000000000
2.30000000000000
2.20000000000000
2.40000000000000
1.50000000000000
1.80000000000000
1.60000000000000
1.90000000000000
1.90000000000000
1.10000000000000
2.30000000000000
2.90000000000000
5.40000000000000
4.70000000000000
3.20000000000000
4.20000000000000
2.70000000000000
0.500000000000000
1.10000000000000
1
1.30000000000000
0.800000000000000
1.20000000000000
0.600000000000000
0.500000000000000
0.800000000000000
0.800000000000000
0.900000000000000
3.10000000000000
1.80000000000000
1.70000000000000
2.10000000000000
1.30000000000000
0.800000000000000
1.80000000000000
3.30000000000000
2.60000000000000
2.50000000000000
2.90000000000000
1.90000000000000
1.40000000000000
1.70000000000000
2.70000000000000
3.10000000000000
1.70000000000000
2.20000000000000
1.40000000000000
1.10000000000000
1.40000000000000
2.30000000000000
1.50000000000000
4.20000000000000
2
1.20000000000000
2.20000000000000
3.50000000000000
4.30000000000000
5
4.40000000000000
2.80000000000000
0.300000000000000
2.20000000000000
3.60000000000000
2.70000000000000
3.30000000000000
1.80000000000000
1.20000000000000
1.20000000000000
1.90000000000000
1.40000000000000
1.40000000000000
1
0.800000000000000
1
0.800000000000000
3.20000000000000
2
1.10000000000000
2.10000000000000
1.70000000000000
1.10000000000000
1.60000000000000
1.30000000000000
0.800000000000000
2.70000000000000
2.20000000000000
3
2.70000000000000
2.80000000000000
2.10000000000000
0.600000000000000
0.500000000000000
0.700000000000000
0.600000000000000
0
1
0.800000000000000
0
1.20000000000000
1.10000000000000
1.40000000000000
0.600000000000000
0.400000000000000
1.80000000000000
1.80000000000000
2.50000000000000
2.10000000000000
4
3.50000000000000
4.50000000000000
4.20000000000000
5.80000000000000
5.60000000000000
7.60000000000000
6.60000000000000
6.10000000000000
7.30000000000000
7.20000000000000
7.50000000000000
6.20000000000000
6.90000000000000
3.80000000000000
3.60000000000000
4.40000000000000
3.60000000000000
2.90000000000000
1.50000000000000
2.50000000000000
2.80000000000000
3
2.70000000000000
2
2.90000000000000
2.90000000000000
0.800000000000000
1
1.30000000000000
1.20000000000000
0.900000000000000
1.30000000000000
1.50000000000000
1.30000000000000
1.80000000000000
1.50000000000000
1.10000000000000
1.20000000000000
0.800000000000000
1.50000000000000
1.40000000000000
1
1.30000000000000
1.20000000000000
2.90000000000000
1.40000000000000
1.80000000000000
2.70000000000000
2.30000000000000
3.70000000000000
3.30000000000000
1.50000000000000
1.90000000000000
1.30000000000000
0.700000000000000
1
2.80000000000000
4.10000000000000
2.30000000000000
3
1.70000000000000
1
1.20000000000000
1.30000000000000
1.20000000000000
1.10000000000000
1.50000000000000
1.50000000000000
1.30000000000000
3.20000000000000
3.10000000000000
1.70000000000000
2.80000000000000
2.10000000000000
2.90000000000000
2.60000000000000
1.70000000000000
1.30000000000000
0.800000000000000
1.30000000000000
0.800000000000000
0.400000000000000
1.10000000000000
1.70000000000000
1.50000000000000
1.40000000000000
1.70000000000000
1.80000000000000
1.30000000000000
1.80000000000000
1.60000000000000
1.70000000000000
1.90000000000000
0.600000000000000
3.70000000000000
4.40000000000000
2.90000000000000
2.10000000000000
2.90000000000000
3.30000000000000
3.70000000000000
0.900000000000000
1.10000000000000
1
1.40000000000000
0.700000000000000
0.900000000000000
1
0.900000000000000
1.20000000000000
1.50000000000000
1.40000000000000
1
1.20000000000000
2.20000000000000
1.60000000000000
0.300000000000000
2.10000000000000
0.700000000000000
5.60000000000000
6.50000000000000
7.20000000000000
5.80000000000000
7
8.80000000000000
7.50000000000000
5.80000000000000
6.70000000000000
6
7.80000000000000
4.40000000000000
5.30000000000000
1.80000000000000
2.30000000000000
2.70000000000000
2.80000000000000
1.20000000000000
1
1.20000000000000
1.10000000000000
0.200000000000000
0.700000000000000
2.60000000000000
2.30000000000000
2.50000000000000
0.800000000000000
2.30000000000000
1.90000000000000
1.50000000000000
1
1.70000000000000
1.20000000000000
0.800000000000000
1.90000000000000
1.70000000000000
1.70000000000000
2.10000000000000
2.40000000000000
1.40000000000000
0.500000000000000
1.80000000000000
1.90000000000000
2.50000000000000
3
2
2.20000000000000
2
2.60000000000000
2.60000000000000
2.90000000000000
2.90000000000000
1.50000000000000
0.800000000000000
1.30000000000000
1.30000000000000
1.50000000000000
1
2
1.60000000000000
1.30000000000000
1.20000000000000
1.80000000000000
2
1.90000000000000
1
2.40000000000000
3
3.60000000000000
2.50000000000000
3
2.80000000000000
5
5.90000000000000
5
5.90000000000000
5.60000000000000
4.20000000000000
5
5.60000000000000
4.70000000000000
3
1.70000000000000
3.60000000000000
1.50000000000000
2.30000000000000
1
0.600000000000000
0.700000000000000
0.900000000000000
1.10000000000000
1.20000000000000
5.40000000000000
4.40000000000000
5.70000000000000
5.10000000000000
5.40000000000000
5.10000000000000
8.50000000000000
8
8.20000000000000
6.20000000000000
3.60000000000000
5
5.80000000000000
3.90000000000000
3.80000000000000
2.10000000000000
2.20000000000000
2.40000000000000
1.80000000000000
2.80000000000000
3.70000000000000
2.80000000000000
4.70000000000000
3.90000000000000
2.80000000000000
4.50000000000000
5.10000000000000
3.90000000000000
3.60000000000000
1.90000000000000
1.70000000000000
2.10000000000000
2.20000000000000
2.90000000000000
3.80000000000000
3.20000000000000
4.30000000000000
5.90000000000000
4.10000000000000
6.50000000000000
4.30000000000000
5.40000000000000
3.70000000000000
3.10000000000000
3.10000000000000
2.70000000000000
2.20000000000000
1.70000000000000
1.90000000000000
1.10000000000000
2.10000000000000
0.900000000000000
0.900000000000000
1
1.50000000000000
1.10000000000000
1.40000000000000
1.80000000000000
0.700000000000000
0.900000000000000
1.10000000000000
0.800000000000000
1.60000000000000
1.50000000000000
1.50000000000000
1.70000000000000
2.20000000000000
2.60000000000000
2.50000000000000
2.20000000000000
4.60000000000000
4.90000000000000
5.50000000000000
7.30000000000000
5.70000000000000
6.80000000000000
3.50000000000000
4.10000000000000
3.20000000000000
3.20000000000000
4.10000000000000
5.10000000000000
4.30000000000000
3
5.60000000000000
5.10000000000000
4.20000000000000
4
4.70000000000000
4
3.30000000000000
7.50000000000000
6.30000000000000
6.80000000000000
6.80000000000000
5.30000000000000
6.70000000000000
7.30000000000000
5.90000000000000
4.40000000000000
5.20000000000000
5.30000000000000
4.70000000000000
5.40000000000000
7.50000000000000
4.40000000000000
3
1.70000000000000
2
1.80000000000000
2.30000000000000
1.50000000000000
2.40000000000000
4.70000000000000
5.40000000000000
6.30000000000000
4.90000000000000
3.90000000000000
4.50000000000000
3
4.70000000000000
3.60000000000000
2.70000000000000
2.50000000000000
3
2.10000000000000
3.30000000000000
3.80000000000000
2.80000000000000
3.90000000000000
5.10000000000000
2.90000000000000
3
3.60000000000000
4.30000000000000
2.20000000000000
4.20000000000000
4.60000000000000
4.80000000000000
5.40000000000000
5.10000000000000
4.40000000000000
4.70000000000000
4.80000000000000
4.90000000000000
2.70000000000000
3.20000000000000
2.30000000000000
2.40000000000000
2.10000000000000
1.30000000000000
1.20000000000000
1.20000000000000
0.500000000000000
0.900000000000000
0.500000000000000
1.40000000000000
1.50000000000000
1.60000000000000
1.20000000000000
2.10000000000000
1.80000000000000
1.90000000000000
2.20000000000000
1.80000000000000
2.10000000000000
1.10000000000000
1.80000000000000
2.20000000000000
0.600000000000000
2.90000000000000
2.90000000000000
4
1.80000000000000
3.20000000000000
1
0.300000000000000
1.20000000000000
1.20000000000000
0.600000000000000
1.10000000000000
0.900000000000000
1.30000000000000
1.10000000000000
1.70000000000000
1.30000000000000
1.90000000000000
2.50000000000000
2.50000000000000
3.20000000000000
1.20000000000000
1
1.30000000000000
1.90000000000000
1.40000000000000
0.300000000000000
2.90000000000000
4.40000000000000
3.30000000000000
1.30000000000000
0.500000000000000
1.10000000000000
0.700000000000000
1.40000000000000
1.80000000000000
0.100000000000000
1.20000000000000
1.70000000000000
1.50000000000000
1.40000000000000
1.80000000000000
1.50000000000000
1.30000000000000
2
3.10000000000000
2.40000000000000
2.30000000000000
1.60000000000000
1.90000000000000
2.30000000000000
2.30000000000000
3.60000000000000
2
0.700000000000000
1.70000000000000
1.10000000000000
1.60000000000000
1.80000000000000
1.30000000000000
1
0.900000000000000
0.800000000000000
0.600000000000000
1.10000000000000
0.800000000000000
1.70000000000000
1.40000000000000
1.40000000000000
3.60000000000000
2.60000000000000
3.60000000000000
2.50000000000000
4.30000000000000
2.40000000000000
2.80000000000000
2.30000000000000
3.20000000000000
1.40000000000000
1.10000000000000
0.900000000000000
2.20000000000000
2.30000000000000
4.70000000000000
5.10000000000000
3.50000000000000
3
3.60000000000000
4.20000000000000
5.40000000000000
5.70000000000000
5.60000000000000
7.70000000000000
5
7.20000000000000
6.40000000000000
5.60000000000000
3.90000000000000
3.10000000000000
2.50000000000000
5.70000000000000
5.40000000000000
4.90000000000000
5.40000000000000
4.20000000000000
4.90000000000000
4.80000000000000
3.10000000000000
2.60000000000000
3.90000000000000
4.20000000000000
3.20000000000000
4.10000000000000
4.80000000000000
5.50000000000000
4.90000000000000
4.10000000000000
4.20000000000000
3.60000000000000
3
5.30000000000000
4.10000000000000
6.40000000000000
5.90000000000000
4.90000000000000
5.50000000000000
4.60000000000000
4.50000000000000
4.80000000000000
4.70000000000000
5.30000000000000
5.80000000000000
7
5.80000000000000
6.50000000000000
5.50000000000000
9.50000000000000
5
5.10000000000000
8
8.10000000000000
9.10000000000000
4.20000000000000
3.20000000000000
8.40000000000000
5.10000000000000
7.50000000000000
5.80000000000000
5.20000000000000
7
7.60000000000000
6.90000000000000
8.20000000000000
7.70000000000000
6.30000000000000
5.30000000000000
4.60000000000000
4.40000000000000
5.20000000000000
4.70000000000000
4.60000000000000
4.80000000000000
6.70000000000000
5.10000000000000
5.80000000000000
7.20000000000000
7.90000000000000
6.70000000000000
5.90000000000000
8.30000000000000
6.20000000000000
2.70000000000000
4.10000000000000
3.80000000000000
6.10000000000000
6.30000000000000
3.30000000000000
4.70000000000000
2.10000000000000
3.30000000000000
6.40000000000000
4
4.70000000000000
4.90000000000000
3.30000000000000
4
5.60000000000000
6.20000000000000
6.20000000000000
8.80000000000000
7.70000000000000
7.60000000000000
4.30000000000000
5
5.90000000000000
5
5.10000000000000
5.40000000000000
4.80000000000000
4.50000000000000
6.60000000000000
2.60000000000000
4
5.40000000000000
5.40000000000000
4.30000000000000
3
2.90000000000000
3.20000000000000
2.60000000000000
4.30000000000000
7.10000000000000
4.50000000000000
4.50000000000000
6.40000000000000
4.70000000000000
2.10000000000000
4.20000000000000
5.90000000000000
4.10000000000000
2.50000000000000
4.30000000000000
3.10000000000000
3.70000000000000
2.80000000000000
3.70000000000000
2.80000000000000
3.50000000000000
2.80000000000000
2.70000000000000
2.10000000000000
2.60000000000000
3.50000000000000
3
6.90000000000000
4.20000000000000
3.40000000000000
4.20000000000000
3.70000000000000
3.60000000000000
3.30000000000000
3.30000000000000
1.70000000000000
1.20000000000000
1.10000000000000
2.10000000000000
1.20000000000000
2.30000000000000
1.20000000000000
1.20000000000000
1.10000000000000
0.400000000000000
0.400000000000000
1.10000000000000
0.500000000000000
1.50000000000000
1.40000000000000
1.40000000000000
0.900000000000000
1.50000000000000
1.70000000000000
2.50000000000000
2.90000000000000
4.80000000000000
3.80000000000000
3.10000000000000
1.80000000000000
1.90000000000000
2.40000000000000
2.20000000000000
0.700000000000000
0.800000000000000
1.30000000000000
1.60000000000000
1.10000000000000
1.30000000000000
0.900000000000000
0.700000000000000
1.90000000000000
1.10000000000000
1.10000000000000
1.30000000000000
1.60000000000000
2.60000000000000
5.90000000000000
6.50000000000000
4.20000000000000
5.50000000000000
3.80000000000000
2.70000000000000
5.10000000000000
6
7.50000000000000
1.50000000000000
3.60000000000000
3.60000000000000
4.70000000000000
4.50000000000000
2.70000000000000
1.80000000000000
0.900000000000000
1.30000000000000
2.30000000000000
1.30000000000000
2.60000000000000
3
7.50000000000000
3.90000000000000
8.20000000000000
4.80000000000000
3.80000000000000
7.30000000000000
7.90000000000000
7
5
7.60000000000000
8
2.50000000000000
1.70000000000000
1.70000000000000
5
3.60000000000000
4.80000000000000
6.10000000000000
5.20000000000000
2.80000000000000
4.70000000000000
3
4.50000000000000
6
5.70000000000000
6.60000000000000
7.50000000000000
6.40000000000000
6.70000000000000
5.30000000000000
6.70000000000000
6.40000000000000
8.40000000000000
8.50000000000000
10.4000000000000
4.50000000000000
7.20000000000000
7.10000000000000
6.50000000000000
4.20000000000000
5.50000000000000
6.10000000000000
7.60000000000000
4.80000000000000
8.20000000000000
6.20000000000000
5
6
6.50000000000000
7.20000000000000
8.80000000000000
9.30000000000000
10
7.40000000000000
7.60000000000000
7.80000000000000
8.20000000000000
7.70000000000000
7.40000000000000
6.30000000000000
4.70000000000000
5.70000000000000
5.30000000000000
4.10000000000000
5.50000000000000
4.20000000000000
3.20000000000000
3.80000000000000
4.10000000000000
2.80000000000000
3
2.30000000000000
4.10000000000000
4.20000000000000
5.90000000000000
5.30000000000000
5.70000000000000
6.20000000000000
2.60000000000000
3.90000000000000
3.30000000000000
3.20000000000000
3.20000000000000
3.80000000000000
2.80000000000000
1.50000000000000
1
2.50000000000000
2.30000000000000
2.30000000000000
3.70000000000000
2.40000000000000
1.70000000000000
0.500000000000000
1
2
2.10000000000000
5
4.10000000000000
4.10000000000000
2.60000000000000
2.90000000000000
3.50000000000000
3.20000000000000
4
3
4.20000000000000
6.10000000000000
8.30000000000000
6.40000000000000
5
4.40000000000000
2.50000000000000
3.50000000000000
4.70000000000000
3.80000000000000
3.70000000000000
4.70000000000000
3.40000000000000
1.90000000000000
3.80000000000000
3.40000000000000
2.20000000000000
2.40000000000000
2.70000000000000
2.50000000000000
3
1.70000000000000
0.900000000000000
0.700000000000000
0.700000000000000
0.700000000000000
0.500000000000000
0.400000000000000
0.400000000000000
0.800000000000000
1.20000000000000
1.40000000000000
1.50000000000000
1.30000000000000
1.80000000000000
1.50000000000000
1.90000000000000
1.70000000000000
1.10000000000000
1.60000000000000
1.60000000000000
2.80000000000000
2
2.50000000000000
1.20000000000000
1.50000000000000
0.900000000000000
0.400000000000000
0.700000000000000
1.50000000000000
1.10000000000000
1.20000000000000
0.900000000000000
2.60000000000000
1.70000000000000
2.10000000000000
1.60000000000000
0.800000000000000
0.600000000000000
0.800000000000000
0.500000000000000
1.50000000000000
0.600000000000000
0.900000000000000
2.70000000000000
5.10000000000000
4
5
5.90000000000000
4.40000000000000
3.50000000000000
4.70000000000000
3
4.50000000000000
1.20000000000000
1.30000000000000
1.20000000000000
0.500000000000000
1.20000000000000
0.600000000000000
2
1.40000000000000
1
1.50000000000000
2
1.40000000000000
2.30000000000000
3.30000000000000
2
1.50000000000000
1.70000000000000
2.10000000000000
2.20000000000000
2.10000000000000
1.80000000000000
1.50000000000000
1.40000000000000
1
1
1.50000000000000
1
0.500000000000000
1.80000000000000
1.30000000000000
1.70000000000000
1.30000000000000
1.10000000000000
0.600000000000000
1
1.70000000000000
2.10000000000000
2.30000000000000
1.20000000000000
1.20000000000000
2.30000000000000
3
3.30000000000000
2.30000000000000
1.90000000000000
2
1.50000000000000
1.90000000000000
1.60000000000000
0.800000000000000
1.10000000000000
0.800000000000000
0.600000000000000
3.70000000000000
4.90000000000000
1.30000000000000
0.500000000000000
0.600000000000000
3.20000000000000
2.20000000000000
2.10000000000000
2.60000000000000
3.20000000000000
3
1.80000000000000
3.70000000000000
5.50000000000000
7.10000000000000
3.90000000000000
6.30000000000000
3.80000000000000
4.10000000000000
4.10000000000000
5
1.90000000000000
1.40000000000000
1.70000000000000
2
1.30000000000000
1.30000000000000
3.10000000000000
2.10000000000000
1.90000000000000
2.70000000000000
4.40000000000000
3.20000000000000
3
2.80000000000000
4.10000000000000
3.80000000000000
4.40000000000000
4.90000000000000
4.50000000000000
4.50000000000000
6.30000000000000
5.40000000000000
4.20000000000000
5.80000000000000
5.70000000000000
5.70000000000000
6.30000000000000
8.30000000000000
7
6.50000000000000
6.10000000000000
5.90000000000000
9.90000000000000
7.90000000000000
8.30000000000000
10.2000000000000
10.8000000000000
7
8
8.40000000000000
12
10.4000000000000
8.70000000000000
9.60000000000000
10.5000000000000
6.80000000000000
10.9000000000000
10.6000000000000
8.40000000000000
8.60000000000000
8.30000000000000
7.80000000000000
7.30000000000000
6.50000000000000
7.30000000000000
6.80000000000000
7.50000000000000
7.50000000000000
6.20000000000000
5.80000000000000
7.50000000000000
6.30000000000000
7.30000000000000
7.30000000000000
8.80000000000000
4.50000000000000
6.60000000000000
5
3.80000000000000
4.90000000000000
2.90000000000000
3.10000000000000
3
4
3.20000000000000
4.80000000000000
4.70000000000000
2.40000000000000
1.60000000000000
1.90000000000000
4.30000000000000
5.60000000000000
4.80000000000000
5.60000000000000
6.80000000000000
6.20000000000000
5.20000000000000
4.10000000000000
4
6.10000000000000
5.20000000000000
4.40000000000000
4.20000000000000
3.10000000000000
3.40000000000000
2.60000000000000
2.80000000000000
1.50000000000000
1.50000000000000
0.800000000000000
0.900000000000000
0.400000000000000
0.600000000000000
1.20000000000000
1.20000000000000
0.600000000000000
3
3.10000000000000
2.70000000000000
3.30000000000000
3.90000000000000
6.50000000000000
4.90000000000000
7.40000000000000
5
3.80000000000000
7.30000000000000
4.10000000000000
3.20000000000000
2.70000000000000
3.10000000000000
2.50000000000000
1.90000000000000
2.90000000000000
2.20000000000000
3.60000000000000
2.70000000000000
2.50000000000000
4.60000000000000
3.60000000000000
4.40000000000000
5.50000000000000
5.50000000000000
3.50000000000000
5.60000000000000
5.60000000000000
4.40000000000000
5.30000000000000
3.80000000000000
2.30000000000000
4.70000000000000
4.60000000000000
3.80000000000000
3.90000000000000
3.10000000000000
2
3.30000000000000
3
1.90000000000000
1.30000000000000
0.900000000000000
2.10000000000000
2
4.10000000000000
3.50000000000000
4
5
3.70000000000000
4.20000000000000
3.90000000000000
4.50000000000000
3.30000000000000
3.20000000000000
3.20000000000000
1.10000000000000
1.30000000000000
0.400000000000000
1.10000000000000
1.10000000000000
0.400000000000000
1
0.400000000000000
0.200000000000000
0.800000000000000
0.800000000000000
0.900000000000000
1.70000000000000
1.20000000000000
2.70000000000000
2.40000000000000
2.30000000000000
3.70000000000000
4.20000000000000
5.90000000000000
3.50000000000000
3.70000000000000
2.20000000000000
0.700000000000000
1.20000000000000
1.80000000000000
0.400000000000000
0.300000000000000
0.800000000000000
0.400000000000000
0.900000000000000
1.50000000000000
0.700000000000000
1
1
0.900000000000000
1.10000000000000
1.50000000000000
1.90000000000000
0.400000000000000
1.80000000000000
0.400000000000000
1.40000000000000
2.60000000000000
2
1.20000000000000
1
0.800000000000000
0.500000000000000
1.80000000000000
0.800000000000000
0.500000000000000
1.30000000000000
1.30000000000000
0.700000000000000
2.80000000000000
1.20000000000000
0.800000000000000
0.900000000000000
0.900000000000000
2.40000000000000
3.60000000000000
2.60000000000000
2.10000000000000
2.50000000000000
2.80000000000000
2
1.50000000000000
1.50000000000000
3.10000000000000
1.90000000000000
3
1.70000000000000
2.20000000000000
0.900000000000000
0.500000000000000
0.700000000000000
1.20000000000000
1.50000000000000
2.10000000000000
1.20000000000000
1.40000000000000
1
1.20000000000000
3.60000000000000
2.30000000000000
3.70000000000000
2.90000000000000
4.40000000000000
3.70000000000000
4.70000000000000
4.70000000000000
3.80000000000000
3.20000000000000
1.70000000000000
0.400000000000000
2.60000000000000
1.20000000000000
0.400000000000000
0.500000000000000
0.900000000000000
2.80000000000000
2.40000000000000
2.50000000000000
2.30000000000000
2.80000000000000
1.40000000000000
1.90000000000000
2.10000000000000
2.10000000000000
2.40000000000000
1.50000000000000
1.90000000000000
1.50000000000000
1.20000000000000
3.90000000000000
1.90000000000000
2.80000000000000
3.10000000000000
2.20000000000000
1.80000000000000
1.50000000000000
0.400000000000000
1.30000000000000
0.800000000000000
0.700000000000000
2.10000000000000
0.600000000000000
1.30000000000000
1.50000000000000
1.50000000000000
0.700000000000000
1.90000000000000
0.600000000000000
0.800000000000000
3.80000000000000
3.80000000000000
5
4
4.10000000000000
8.30000000000000
6
4.90000000000000
7.40000000000000
5.10000000000000
7.60000000000000
6.40000000000000
4.20000000000000
1.80000000000000
3.30000000000000
2.90000000000000
2
2.80000000000000
2.60000000000000
2.90000000000000
3.10000000000000
5.20000000000000
5.90000000000000
11.8000000000000
10.2000000000000
7.80000000000000
9.20000000000000
7.90000000000000
10.6000000000000
9
8.20000000000000
10.5000000000000
7.20000000000000
8.10000000000000
10.4000000000000
6.30000000000000
3
3.80000000000000
5.60000000000000
4.90000000000000
4.60000000000000
4
5.50000000000000
5.40000000000000
4.90000000000000
6.80000000000000
7.90000000000000
6.40000000000000
5.80000000000000
5.50000000000000
6.10000000000000
5.30000000000000
5.10000000000000
5.10000000000000
4.30000000000000
3.70000000000000
1.60000000000000
0.800000000000000
0.600000000000000
0.900000000000000
0.700000000000000
1.70000000000000
1.40000000000000
1
0.600000000000000
0.700000000000000
1
0.800000000000000
0.600000000000000
1.60000000000000
1.40000000000000
2.80000000000000
1.70000000000000
2.50000000000000
3.70000000000000
3.90000000000000
3.30000000000000
2.50000000000000
2.60000000000000
2.20000000000000
1.10000000000000
0.700000000000000
1
1
0.400000000000000
1.80000000000000
1.70000000000000
1.20000000000000
0.900000000000000
1.30000000000000
1.30000000000000
1.30000000000000
2
1.50000000000000
1.90000000000000
2.60000000000000
1.70000000000000
1.90000000000000
2.50000000000000
2.50000000000000
2.60000000000000
3.20000000000000
2.80000000000000
2.50000000000000
1.40000000000000
1
0.400000000000000
1.60000000000000
1.40000000000000
1.50000000000000
1.60000000000000
1.20000000000000
1.30000000000000
1.80000000000000
0.700000000000000
1.80000000000000
2.10000000000000
2
2.90000000000000
4
3.30000000000000
2.80000000000000
2.40000000000000
2.80000000000000
2.50000000000000
3
2.90000000000000
3.70000000000000
1.60000000000000
0.700000000000000
1.50000000000000
2.50000000000000
0.600000000000000
1.30000000000000
0.400000000000000
1.20000000000000
0.800000000000000
0.900000000000000
1.20000000000000
1.70000000000000
2.30000000000000
2
2.60000000000000
0.900000000000000
1.50000000000000
2.40000000000000
2.80000000000000
3
4.10000000000000
4.20000000000000
3.90000000000000
2.40000000000000
0.900000000000000
0.600000000000000
0.500000000000000
0.700000000000000
0.800000000000000
0.500000000000000
0.500000000000000
0.800000000000000
0.700000000000000
0.600000000000000
1.10000000000000
0.800000000000000
1.70000000000000
1
3.10000000000000
3.70000000000000
3.30000000000000
4.40000000000000
4
2.80000000000000
3.50000000000000
3.50000000000000
5
4.10000000000000
3.70000000000000
3.90000000000000
3
2
2.30000000000000
1.70000000000000
0.800000000000000
1
1.50000000000000
2.40000000000000
0.800000000000000
1
1.10000000000000
0.900000000000000
2.50000000000000
3.20000000000000
5.10000000000000
4.90000000000000
4.60000000000000
3.80000000000000
4.70000000000000
5.20000000000000
5.10000000000000
3.30000000000000
3.60000000000000
3.30000000000000
2.20000000000000
1.50000000000000
0.700000000000000
1.30000000000000
3
1.70000000000000
0.700000000000000
1.80000000000000
0.900000000000000
0.800000000000000
1.40000000000000
1.50000000000000
1.60000000000000
1.30000000000000
0.900000000000000
0.900000000000000
3.30000000000000
3.10000000000000
3.50000000000000
2.60000000000000
2
1.10000000000000
1.80000000000000
1.70000000000000
1.30000000000000
0.700000000000000
1.50000000000000
1.30000000000000
1.70000000000000
1
1.50000000000000
1.80000000000000
1.30000000000000
1.10000000000000
1.50000000000000
2.30000000000000
2.30000000000000
1.60000000000000
1.90000000000000
1
1.50000000000000
2.70000000000000
3.50000000000000
3
3.50000000000000
3.50000000000000
6.30000000000000
5.90000000000000
2.60000000000000
1.90000000000000
1
1.40000000000000
1
1.20000000000000
1.20000000000000
0.600000000000000
0.400000000000000
1.60000000000000
1.30000000000000
1.40000000000000
0.600000000000000
2.20000000000000
2.90000000000000
2.50000000000000
2.10000000000000
3
3.10000000000000
2.50000000000000
2.70000000000000
2.10000000000000
1.40000000000000
1.20000000000000
1.80000000000000
0.400000000000000
0.700000000000000
0.300000000000000
1
0.500000000000000
1.10000000000000
1.90000000000000
1.10000000000000
1
2.50000000000000
2.80000000000000
2.50000000000000
1.80000000000000
2.10000000000000
2.30000000000000
4.50000000000000
4.10000000000000
3.70000000000000
4.90000000000000
3.10000000000000
2.20000000000000
2.10000000000000
1.40000000000000
1.70000000000000
1.50000000000000
0.800000000000000
1.40000000000000
1.50000000000000
1
1.40000000000000
1.80000000000000
1.20000000000000
2.20000000000000
2.20000000000000
2.70000000000000
1.80000000000000
1.50000000000000
1.30000000000000
1.50000000000000
3.30000000000000
4.60000000000000
3.70000000000000
3.90000000000000
3.60000000000000
1.30000000000000
1.10000000000000
0.600000000000000
0.500000000000000
1.40000000000000
0
0.400000000000000
1.50000000000000
0.600000000000000
1.40000000000000
1.60000000000000
1
0.900000000000000
1.40000000000000
1.10000000000000
1.60000000000000
2.50000000000000
5.20000000000000
5
5.40000000000000
4.90000000000000
2.80000000000000
6.20000000000000
3.60000000000000
4.90000000000000
5.90000000000000
1.90000000000000
4.50000000000000
4
7.10000000000000
2.90000000000000
5.70000000000000
4.20000000000000
2.90000000000000
6.40000000000000
1.30000000000000
5.30000000000000
7.10000000000000
6.70000000000000
4.60000000000000
5.50000000000000
5.80000000000000
5.20000000000000
7.20000000000000
6.10000000000000
7.60000000000000
6.70000000000000
10.5000000000000
8.50000000000000
8.40000000000000
9.30000000000000
7.80000000000000
3.70000000000000
7.40000000000000
5.80000000000000
10
7
5.70000000000000
8.50000000000000
4.90000000000000
6
6.30000000000000
6.50000000000000
3.60000000000000
1.60000000000000
5.70000000000000
8.20000000000000
10
6.80000000000000
6.10000000000000
2.50000000000000
8.60000000000000
5.80000000000000
6.40000000000000
8.20000000000000
10.6000000000000
12.9000000000000
8.20000000000000
11.6000000000000
6.50000000000000
8.50000000000000
6.90000000000000
8.80000000000000
5.50000000000000
6.50000000000000
8.40000000000000
6.60000000000000
5.70000000000000
6.40000000000000
6.50000000000000
5.40000000000000
7.90000000000000
5.70000000000000
5.30000000000000
4.80000000000000
5.10000000000000
5.70000000000000
7.20000000000000
3.70000000000000
8.20000000000000
6.80000000000000
5
7.30000000000000
5.80000000000000
4.70000000000000
3.50000000000000
5.60000000000000
5.20000000000000
4.90000000000000
5
3.10000000000000
5.50000000000000
6
6.50000000000000
5.30000000000000
3.50000000000000
6.80000000000000
5.60000000000000
7.30000000000000
3.60000000000000
3.50000000000000
3.80000000000000
5.40000000000000
2
2.10000000000000
2.80000000000000
2.50000000000000
2.70000000000000
5
3.50000000000000
3.60000000000000
2.10000000000000
3.60000000000000
3.40000000000000
5.90000000000000
5.90000000000000
3.60000000000000
5.50000000000000
3.10000000000000
4.90000000000000
1.80000000000000
1.80000000000000
1.30000000000000
1.30000000000000
2.20000000000000
2.80000000000000
1.70000000000000
2.40000000000000
0.700000000000000
1.80000000000000
1.30000000000000
0.900000000000000
0.900000000000000
1.20000000000000
0.800000000000000
1
1
0.900000000000000
1.20000000000000
1.80000000000000
1.90000000000000
1.80000000000000
1.50000000000000
2.50000000000000
2.70000000000000
1.30000000000000
1.10000000000000
0.700000000000000
1.20000000000000
2.80000000000000
0.900000000000000
1.20000000000000
1.40000000000000
0.900000000000000
0.700000000000000
0.600000000000000
1.80000000000000
2.60000000000000
5.60000000000000
5.60000000000000
5
10.7000000000000
6.40000000000000
5.40000000000000
4.70000000000000
3.90000000000000
8
5.80000000000000
5.20000000000000
4.70000000000000
2.50000000000000
1.40000000000000
0.900000000000000
1.10000000000000
0.600000000000000
0.700000000000000
0.100000000000000
1
1.20000000000000
0.700000000000000
1
1.80000000000000
1.30000000000000
0.700000000000000
1.50000000000000
1.90000000000000
1.50000000000000
2.80000000000000
3.80000000000000
4.50000000000000
5.20000000000000
6.30000000000000
1.80000000000000
2.80000000000000
2.70000000000000
2
4.10000000000000
1.30000000000000
1.50000000000000
2.10000000000000
3.40000000000000
4.20000000000000
3.60000000000000
0.700000000000000
1.20000000000000
0.600000000000000
1.10000000000000
2
3.80000000000000
4.70000000000000
5.50000000000000
2.90000000000000
3.60000000000000
4.10000000000000
4.60000000000000
4
5.50000000000000
3
3
3.80000000000000
4.30000000000000
3.70000000000000
3
3.80000000000000
2.50000000000000
3.10000000000000
1.40000000000000
2.50000000000000
1.10000000000000
2.10000000000000
4.80000000000000
7.70000000000000
5.80000000000000
8.80000000000000
7.40000000000000
6.70000000000000
6.10000000000000
6.50000000000000
5.40000000000000
7.40000000000000
6.60000000000000
6.30000000000000
6.80000000000000
6.80000000000000
7.70000000000000
9.70000000000000
6.80000000000000
2.30000000000000
2.50000000000000
2.40000000000000
2.40000000000000
0.400000000000000
1.20000000000000
1.80000000000000
5.60000000000000
6.40000000000000
5.70000000000000
6.40000000000000
6.90000000000000
5.30000000000000
6.10000000000000
5.50000000000000
6.10000000000000
4.30000000000000
4.70000000000000
5.10000000000000
5.30000000000000
4.30000000000000
2.60000000000000
6
1
1.60000000000000
0.800000000000000
1.20000000000000
0.600000000000000
0.900000000000000
0.500000000000000
0.900000000000000
1.50000000000000
1.70000000000000
0.700000000000000
1.60000000000000
2.90000000000000
3.60000000000000
3
4.30000000000000
2.70000000000000
3.80000000000000
4
3.20000000000000
3.80000000000000
2.10000000000000
3.20000000000000
4.30000000000000
3.60000000000000
0.900000000000000
1.90000000000000
1.90000000000000
2.30000000000000
1.60000000000000
1.40000000000000
2.30000000000000
1.70000000000000
1.50000000000000
1.60000000000000
2.40000000000000
4.80000000000000
4.20000000000000
3.60000000000000
5.60000000000000
6.10000000000000
4.20000000000000
2.90000000000000
2.10000000000000
2
3.60000000000000
0.900000000000000
0.700000000000000
0.700000000000000
1.80000000000000
1.90000000000000
1.70000000000000
4.60000000000000
6.10000000000000
6.70000000000000
5.40000000000000
6.10000000000000
5.30000000000000
6.50000000000000
4.80000000000000
7.60000000000000
6.10000000000000
6.40000000000000
8.80000000000000
7.20000000000000
7.20000000000000
5.60000000000000
7.20000000000000
3.60000000000000
4.30000000000000
5.60000000000000
3.40000000000000
4.40000000000000
2.80000000000000
3.80000000000000
2.10000000000000
2.50000000000000
3.50000000000000
4.30000000000000
4
2.70000000000000
3.70000000000000
3.70000000000000
3.90000000000000
3.90000000000000
3.60000000000000
2.60000000000000
2.70000000000000
3.70000000000000
2.70000000000000
3.90000000000000
5.90000000000000
5.60000000000000
4.60000000000000
2.80000000000000
2.40000000000000
1.30000000000000
0.900000000000000
0.400000000000000
1
1
0.700000000000000
1.40000000000000
0.900000000000000
1.40000000000000
1.70000000000000
0.500000000000000
2.50000000000000
3.60000000000000
2.80000000000000
4.60000000000000
3.20000000000000
2.70000000000000
1
0.500000000000000
3.10000000000000
3.50000000000000
3
2.10000000000000
2.30000000000000
0.700000000000000
0.600000000000000
0.700000000000000
0.500000000000000
0.800000000000000
1.10000000000000
1.50000000000000
0.500000000000000
1.70000000000000
2.60000000000000
2.70000000000000
6.60000000000000
6
6
6.50000000000000
5.20000000000000
3.90000000000000
3.40000000000000
2.90000000000000
2.10000000000000
1.20000000000000
2.60000000000000
2.20000000000000
1.30000000000000
0.900000000000000
1.10000000000000
2
0.500000000000000
2.40000000000000
2.70000000000000
2.10000000000000
1.90000000000000
1.50000000000000
3
3
1.90000000000000
3.20000000000000
4
3.90000000000000
2.10000000000000
1.30000000000000
2.40000000000000
1.70000000000000
1.40000000000000
0.600000000000000
1.20000000000000
1.50000000000000
1.30000000000000
1.60000000000000
2.20000000000000
1.50000000000000
1.30000000000000
1.20000000000000
1
1.90000000000000
1.90000000000000
2.50000000000000
2.70000000000000
2.80000000000000
2.10000000000000
2
2.90000000000000
1.80000000000000
2.40000000000000
3.80000000000000
2.30000000000000
1
1.40000000000000
1
0.800000000000000
1.60000000000000
0.400000000000000
1.10000000000000
0.800000000000000
0.800000000000000
2
1.50000000000000
1
1.90000000000000
2.20000000000000
1.60000000000000
2.20000000000000
1.50000000000000
1.40000000000000
2.40000000000000
3.30000000000000
3.30000000000000
3.10000000000000
2.70000000000000
2
1
1.50000000000000
0.900000000000000
1.50000000000000
1.90000000000000
0.600000000000000
0.400000000000000
0.500000000000000
1.10000000000000
1.40000000000000
1.70000000000000
1.10000000000000
1.80000000000000
2.30000000000000
1.40000000000000
1.90000000000000
1.60000000000000
2.30000000000000
3.60000000000000
3.70000000000000
2.30000000000000
3
2.20000000000000
1.60000000000000
1.70000000000000
1.30000000000000
0.400000000000000
1.70000000000000
1.30000000000000
0.400000000000000
0.800000000000000
0.500000000000000
1.80000000000000
1.90000000000000
1.30000000000000
0.700000000000000
1.20000000000000
1.50000000000000
1
1.80000000000000
2.30000000000000
3.30000000000000
3
5.50000000000000
4.80000000000000
3.70000000000000
4.40000000000000
4.70000000000000
3.10000000000000
4
2
2.50000000000000
5.60000000000000
5.60000000000000
4.20000000000000
5.10000000000000
8.70000000000000
5
5.30000000000000
3.50000000000000
5.70000000000000
7
7.50000000000000
5.30000000000000
7.90000000000000
6.20000000000000
4
2.60000000000000
5.60000000000000
4.90000000000000
4.40000000000000
3.70000000000000
5.90000000000000
5.40000000000000
5.60000000000000
2.70000000000000
1.30000000000000
3.60000000000000
0.500000000000000
4.90000000000000
4
2.80000000000000
5.30000000000000
5.40000000000000
4.40000000000000
5.40000000000000
4.20000000000000
5.50000000000000
5
4.40000000000000
2.80000000000000
5.50000000000000
5.90000000000000
7
5.10000000000000
4.20000000000000
5.50000000000000
2.40000000000000
1.40000000000000
2.80000000000000
2.70000000000000
1.70000000000000
1.80000000000000
3.70000000000000
1.20000000000000
2.20000000000000
2.10000000000000
2.40000000000000
3.40000000000000
3.10000000000000
3.60000000000000
4.70000000000000
5.70000000000000
4.40000000000000
5.30000000000000
5
5.60000000000000
5.20000000000000
3.20000000000000
4
1.20000000000000
0.500000000000000
1.60000000000000
1.40000000000000
1.30000000000000
1.50000000000000
0.900000000000000
3.90000000000000
2.30000000000000
2.50000000000000
1.90000000000000
0.700000000000000
1.40000000000000
2.10000000000000
1.90000000000000
3.70000000000000
6.10000000000000
4.80000000000000
3.50000000000000
3.70000000000000
5.20000000000000
5.40000000000000
8.90000000000000
5.40000000000000
3.10000000000000
1.30000000000000
2.70000000000000
0.900000000000000
1.20000000000000
4.80000000000000
5.30000000000000
5.80000000000000
4.50000000000000
7.30000000000000
4.80000000000000
4.40000000000000
4
3.60000000000000
4.60000000000000
2.30000000000000
3.40000000000000
6.50000000000000
7.20000000000000
5.90000000000000
9.30000000000000
5.70000000000000
6.60000000000000
5.30000000000000
5.90000000000000
4.60000000000000
0.900000000000000
0.700000000000000
0.600000000000000
0.800000000000000
0.700000000000000
0.500000000000000
1.40000000000000
2.90000000000000
3
0.700000000000000
2.90000000000000
4.70000000000000
5.50000000000000
3.50000000000000
4.70000000000000
3.10000000000000
4
5.10000000000000
2.70000000000000
4.40000000000000
5.90000000000000
5.70000000000000
5.10000000000000
5.40000000000000
4
2.10000000000000
1.50000000000000
1.10000000000000
1.80000000000000
1.50000000000000
1.20000000000000
1.80000000000000
1.90000000000000
1.30000000000000
5.30000000000000
4.20000000000000
5.30000000000000
4.30000000000000
4.40000000000000
3.60000000000000
5.50000000000000
5.40000000000000
3.40000000000000
4.60000000000000
4.20000000000000
3.60000000000000
3.20000000000000
1.70000000000000
0.900000000000000
0.500000000000000
1.90000000000000
2.20000000000000
3.80000000000000
2.20000000000000
2.70000000000000
3
3.50000000000000
4.60000000000000
4
5.80000000000000
8.70000000000000
8.50000000000000
8.60000000000000
4.80000000000000
3.80000000000000
3.10000000000000
3.60000000000000
3.60000000000000
4.80000000000000
3.30000000000000
2.10000000000000
2
2.50000000000000
1.80000000000000
1.20000000000000
1.40000000000000
2.60000000000000
0.900000000000000
1.30000000000000
1.20000000000000
1.50000000000000
1.70000000000000
1.40000000000000
2.30000000000000
4.30000000000000
4.60000000000000
4.90000000000000
3.10000000000000
4.60000000000000
4.50000000000000
4.60000000000000
7.70000000000000
7.70000000000000
6.10000000000000
7.40000000000000
11
5.10000000000000
6.90000000000000
4.30000000000000
3
3
4.60000000000000
5.50000000000000
4.70000000000000
8
6.60000000000000
6.70000000000000
5.70000000000000
6
7.20000000000000
7.80000000000000
8.20000000000000
6.80000000000000
7.20000000000000
7.90000000000000
7.50000000000000
11.7000000000000
10.9000000000000
8.90000000000000
9.10000000000000
6.30000000000000
6.30000000000000
5.10000000000000
4.90000000000000
4.80000000000000
1.80000000000000
4.70000000000000
5.40000000000000
6.10000000000000
8.50000000000000
9.10000000000000
9
8.50000000000000
7.90000000000000
9.10000000000000
5
6.30000000000000
5.60000000000000
8.30000000000000
4
8.40000000000000
7.30000000000000
7.90000000000000
6.10000000000000
6.10000000000000
8.50000000000000
5
4.30000000000000
3.50000000000000
3.40000000000000
3.60000000000000
4.10000000000000
4.40000000000000
6.80000000000000
4.80000000000000
6.60000000000000
7.10000000000000
5.20000000000000
3.80000000000000
5.50000000000000
3.80000000000000
7.30000000000000
4.50000000000000
7
2.50000000000000
1.90000000000000
2
2.60000000000000
2.10000000000000
2.40000000000000
1.40000000000000
0.800000000000000
0.700000000000000
0.900000000000000
0.600000000000000
1.20000000000000
1.40000000000000
0.900000000000000
1.60000000000000
1.80000000000000
4.10000000000000
4.30000000000000
4.30000000000000
2.70000000000000
3
5.60000000000000
2
0.700000000000000
0.400000000000000
1.10000000000000
1
0.900000000000000
0.700000000000000
1.30000000000000
1.90000000000000
1
2
1.30000000000000
2.20000000000000
3.80000000000000
3.90000000000000
3.10000000000000
4
4.80000000000000
4.20000000000000
4.70000000000000
2.90000000000000
6.10000000000000
4.50000000000000
1.60000000000000
4.40000000000000
2.70000000000000
1.70000000000000
1.70000000000000
2.40000000000000
1.80000000000000
2.50000000000000
3.10000000000000
2.70000000000000
4.60000000000000
1.80000000000000
3.20000000000000
1.30000000000000
1.70000000000000
3.50000000000000
3.80000000000000
3.40000000000000
3.50000000000000
3.80000000000000
2.60000000000000
4.50000000000000
4.10000000000000
2
2.60000000000000
2.10000000000000
1.40000000000000
1.30000000000000
1.30000000000000
1.40000000000000
1.10000000000000
1.30000000000000
0.900000000000000
1.50000000000000
1.40000000000000
1.30000000000000
1
0.900000000000000
1.90000000000000
1.50000000000000
1.80000000000000
2
1.80000000000000
4.30000000000000
4.20000000000000
2.60000000000000
2.30000000000000
2.40000000000000
1.60000000000000
3.10000000000000
3.10000000000000
3.10000000000000
1.70000000000000
2
1.40000000000000
1.80000000000000
1.50000000000000
1.40000000000000
1.10000000000000
0.900000000000000
2.40000000000000
4.20000000000000
3.60000000000000
6
4.70000000000000
3.20000000000000
4.70000000000000
5.10000000000000
3.80000000000000
4.50000000000000
4.60000000000000
4.90000000000000
0.900000000000000
1.30000000000000
0.800000000000000
1.30000000000000
1
2
1.10000000000000
0.900000000000000
0.800000000000000
0.900000000000000
0.500000000000000
1.60000000000000
0.700000000000000
0.800000000000000
1.60000000000000
2.70000000000000
2.80000000000000
3.30000000000000
3.70000000000000
2.20000000000000
2.70000000000000
5.40000000000000
4
2.20000000000000
1.60000000000000
2.60000000000000
1.20000000000000
0.500000000000000
1.10000000000000
1.10000000000000
0.900000000000000
1.70000000000000
0.900000000000000
1.30000000000000
1.30000000000000
0.500000000000000
1.70000000000000
2.60000000000000
2
1.70000000000000
1.20000000000000
1.10000000000000
6.20000000000000
4.10000000000000
5.70000000000000
3.20000000000000
1.50000000000000
1.90000000000000
2.30000000000000
1.90000000000000
0.800000000000000
1.10000000000000
1.10000000000000
0.800000000000000
1.40000000000000
1.90000000000000
0.500000000000000
1.30000000000000
1
1.10000000000000
0.800000000000000
1.10000000000000
1.80000000000000
1.70000000000000
1.80000000000000
1.40000000000000
3
1.80000000000000
4.20000000000000
1.60000000000000
4
3.50000000000000
2.50000000000000
3
2.10000000000000
1.10000000000000
1
0.500000000000000
1.40000000000000
0.200000000000000
1.10000000000000
0.400000000000000
1.10000000000000
1.80000000000000
1.10000000000000
1.20000000000000
1.60000000000000
1.70000000000000
6.50000000000000
5.50000000000000
5.60000000000000
3
5.10000000000000
0.800000000000000
1.20000000000000
1.40000000000000
1.50000000000000
1.40000000000000
2.30000000000000
0.600000000000000
0.500000000000000
2
0.700000000000000
0.700000000000000
1.20000000000000
1.40000000000000
1.10000000000000
1.20000000000000
2.10000000000000
2.50000000000000
2.50000000000000
0.700000000000000
2.60000000000000
3.70000000000000
4
5.30000000000000
3.80000000000000
6.60000000000000
5.10000000000000
4.40000000000000
2.90000000000000
1.10000000000000
1.70000000000000
1.50000000000000
1.20000000000000
1.20000000000000
0.700000000000000
0.800000000000000
0.600000000000000
0.500000000000000
0.700000000000000
0.700000000000000
0.900000000000000
4.40000000000000
4.50000000000000
7.10000000000000
7.60000000000000
7.40000000000000
7.70000000000000
7.10000000000000
3.50000000000000
5.70000000000000
4.20000000000000
3.90000000000000
5.70000000000000
5.60000000000000
5.90000000000000
2.60000000000000
1.40000000000000
4.30000000000000
4.30000000000000
4.10000000000000
3.10000000000000
3
2.70000000000000
3.30000000000000
4.80000000000000
6
4.60000000000000
5.60000000000000
6.20000000000000
7.80000000000000
6.20000000000000
5.60000000000000
6.40000000000000
4.70000000000000
6
4.90000000000000
5
3.90000000000000
5.70000000000000
4.30000000000000
3.90000000000000
3.80000000000000
2.80000000000000
4
2.70000000000000
3.90000000000000
3.70000000000000
3
3.40000000000000
3.10000000000000
2.70000000000000
4.70000000000000
2.50000000000000
3.70000000000000
4
3
2.90000000000000
2.40000000000000
3.80000000000000
4.60000000000000
2.60000000000000
2.30000000000000
2
2.50000000000000
2.80000000000000
1.90000000000000
1.90000000000000
0.700000000000000
0.500000000000000
0.700000000000000
0.800000000000000
0.700000000000000
1
1.10000000000000
4.10000000000000
2.70000000000000
3.80000000000000
4.90000000000000
3.70000000000000
4.60000000000000
2.60000000000000
3.80000000000000
3.80000000000000
2.40000000000000
2.70000000000000
3.30000000000000
2.40000000000000
3.30000000000000
3.30000000000000
1.70000000000000
1.50000000000000
1.20000000000000
1.20000000000000
1.30000000000000
1.20000000000000
2
0.900000000000000
2.40000000000000
3.50000000000000
2.90000000000000
3.80000000000000
3
4.40000000000000
3.30000000000000
4.60000000000000
3.60000000000000
2.90000000000000
3.30000000000000
1.90000000000000
2.40000000000000
1.50000000000000
0.400000000000000
1.40000000000000
1.30000000000000
1.10000000000000
0.800000000000000
0.500000000000000
0.600000000000000
1.50000000000000
1.40000000000000
1.40000000000000
0.900000000000000
3.40000000000000
3.70000000000000
4.70000000000000
7.80000000000000
5
6.30000000000000
5
4.30000000000000
3.10000000000000
3.60000000000000
3.20000000000000
1.80000000000000
2.20000000000000
2.70000000000000
0.400000000000000
2.80000000000000
3.80000000000000
3
2.90000000000000
1.60000000000000
2.40000000000000
4.90000000000000
4.20000000000000
5
5.90000000000000
5.10000000000000
5.70000000000000
4.80000000000000
2.50000000000000
2.40000000000000
3.90000000000000
1.40000000000000
0.700000000000000
3.30000000000000
1.30000000000000
1.30000000000000
0.600000000000000
1.60000000000000
0.700000000000000
1.70000000000000
1.50000000000000
1.20000000000000
2.50000000000000
1.20000000000000
1.20000000000000
3
3.40000000000000
3.40000000000000
4
3
4.50000000000000
4.10000000000000
3.20000000000000
1.60000000000000
1.70000000000000
1.50000000000000
0.800000000000000
0.300000000000000
0.900000000000000
0.900000000000000
0.600000000000000
1.20000000000000
0.500000000000000
1.50000000000000
1.50000000000000
0.900000000000000
1
1.90000000000000
1.60000000000000
0.900000000000000
2.10000000000000
3.70000000000000
1.90000000000000
4.50000000000000
5
6
5.50000000000000
7.50000000000000
2
2.90000000000000
5.60000000000000
6.80000000000000
1.30000000000000
3.70000000000000
2.30000000000000
2.80000000000000
2.80000000000000
3.70000000000000
5.30000000000000
4.20000000000000
4.20000000000000
5.30000000000000
7.60000000000000
7.60000000000000
5.30000000000000
5.30000000000000
6.10000000000000
4.70000000000000
3.80000000000000
4
2.10000000000000
2.80000000000000
4.30000000000000
8.20000000000000
8.40000000000000
7.50000000000000
6.10000000000000
4.10000000000000
1.10000000000000
3.20000000000000
1.60000000000000
3.30000000000000
3.70000000000000
3.20000000000000
4
5
4.20000000000000
5.30000000000000
5.70000000000000
5.80000000000000
4.70000000000000
4.70000000000000
4.30000000000000
3
4.50000000000000
6.10000000000000
2.30000000000000
6.40000000000000
5.60000000000000
2.70000000000000
2.60000000000000
1.30000000000000
2.40000000000000
2.10000000000000
2.40000000000000
2.50000000000000
3.10000000000000
2.90000000000000
2.20000000000000
3.60000000000000
3.10000000000000
4
5.10000000000000
2.30000000000000
3.30000000000000
4.60000000000000
3.50000000000000
2.20000000000000
0.600000000000000
1
0.600000000000000
3.90000000000000
6.50000000000000
4.60000000000000
3.90000000000000
4.90000000000000
3.40000000000000
3.90000000000000
2.60000000000000
2.60000000000000
2.20000000000000
3.20000000000000
2.60000000000000
2.60000000000000
2.90000000000000
4.40000000000000
2.70000000000000
4.90000000000000
2.50000000000000
3.30000000000000
3.10000000000000
3
3.60000000000000
2.80000000000000
1.40000000000000
1.10000000000000
1.10000000000000
1
0.500000000000000
1
1
1.30000000000000
1.40000000000000
0.600000000000000
0.500000000000000
1.10000000000000
2.70000000000000
2.50000000000000
2
4.60000000000000
5.50000000000000
6.10000000000000
5.60000000000000
4.10000000000000
6
4
1.80000000000000
0.800000000000000
1
1.10000000000000
0.700000000000000
1.10000000000000
1
1.30000000000000
0.500000000000000
1.10000000000000
0.900000000000000
1.40000000000000
1.20000000000000
2.30000000000000
4.30000000000000
4.30000000000000
4.90000000000000
4.10000000000000
8.20000000000000
8
4.50000000000000
2.10000000000000
3
2.30000000000000
2.10000000000000
1.50000000000000
1.70000000000000
0.900000000000000
1.50000000000000
3.40000000000000
2.90000000000000
3.50000000000000
4
5.50000000000000
5.90000000000000
7.40000000000000
4
5.50000000000000
5.20000000000000
3.50000000000000
4.50000000000000
5.50000000000000
2.40000000000000
3.30000000000000
2.30000000000000
2.10000000000000
4.30000000000000
2.10000000000000
4.80000000000000
4.10000000000000
3.90000000000000
1.20000000000000
1.60000000000000
0.800000000000000
1.10000000000000
1.60000000000000
3.30000000000000
3.50000000000000
5.30000000000000
4.30000000000000
4.40000000000000
5.60000000000000
4.10000000000000
3.50000000000000
4.20000000000000
4.50000000000000
4.30000000000000
4.40000000000000
3.10000000000000
3.50000000000000
2.30000000000000
3.20000000000000
1.30000000000000
1
1.20000000000000
0.500000000000000
0.600000000000000
0.900000000000000
1.60000000000000
1.50000000000000
1.40000000000000
1.80000000000000
1.70000000000000
3
2.80000000000000
3.50000000000000
4.60000000000000
6.20000000000000
3.70000000000000
2.40000000000000
2.50000000000000
2.90000000000000
2.60000000000000
0.700000000000000
0.900000000000000
0.900000000000000
1
0.600000000000000
1.40000000000000
0.900000000000000
0.700000000000000
0.400000000000000
1.70000000000000
1.50000000000000
1.90000000000000
1.40000000000000
1.20000000000000
1.20000000000000
3.10000000000000
3.70000000000000
4
4.30000000000000
5.30000000000000
4.10000000000000
3.20000000000000
1.50000000000000
1.10000000000000
1.40000000000000
0.500000000000000
6.10000000000000
4.50000000000000
4.60000000000000
7.10000000000000
8.50000000000000
5.80000000000000
5.90000000000000
5.60000000000000
6
7.10000000000000
8.10000000000000
5.40000000000000
5.10000000000000
10.1000000000000
7.50000000000000
7.60000000000000
8.20000000000000
7.70000000000000
6.10000000000000
6.10000000000000
4.10000000000000
2.40000000000000
2.70000000000000
3.70000000000000
1.70000000000000
1.90000000000000
4
5.60000000000000
4.60000000000000
6.40000000000000
7.80000000000000
6.10000000000000
9
9.70000000000000
8.50000000000000
9.70000000000000
7.40000000000000
11.6000000000000
8.10000000000000
9.80000000000000
8.90000000000000
7.70000000000000
6.80000000000000
5.60000000000000
6
4.90000000000000
2.20000000000000
1.90000000000000
4.50000000000000
4.50000000000000
3.50000000000000
5
5.80000000000000
5.90000000000000
5.10000000000000
8.50000000000000
7.70000000000000
6.90000000000000
8.30000000000000
7.70000000000000
8.70000000000000
10.2000000000000
9
9.10000000000000
7.10000000000000
3.90000000000000
7.60000000000000
6.70000000000000
5.50000000000000
6.10000000000000
5.60000000000000
5.10000000000000
6.60000000000000
5.50000000000000
6.20000000000000
5.70000000000000
3.80000000000000
6.30000000000000
6.30000000000000
6.70000000000000
7.70000000000000
6.20000000000000
8.20000000000000
6.90000000000000
5.60000000000000
6.10000000000000
9.50000000000000
10.4000000000000
4.70000000000000
9.80000000000000
4.10000000000000
5.20000000000000
8.30000000000000
9.10000000000000
6
3.10000000000000
2.70000000000000
4
3.10000000000000
2.90000000000000
3.50000000000000
4.50000000000000
5
4.90000000000000
4.40000000000000
5.40000000000000
5.50000000000000
4.60000000000000
4.40000000000000
6.50000000000000
4.60000000000000
4.10000000000000
1.80000000000000
1.10000000000000
1.40000000000000
1.70000000000000
1.60000000000000
1.70000000000000
0.300000000000000
0.900000000000000
0.900000000000000
0.800000000000000
1.30000000000000
2
1.10000000000000
2
1.30000000000000
1.50000000000000
2.20000000000000
3.40000000000000
3.80000000000000
4.60000000000000
4
3.80000000000000
1.10000000000000
1.20000000000000
1.70000000000000
0.800000000000000
0.400000000000000
0.500000000000000
0.600000000000000
0.700000000000000
1.60000000000000
1.70000000000000
1.70000000000000
1.40000000000000
1.10000000000000
1.70000000000000
4.40000000000000
11.6000000000000
8.50000000000000
8.50000000000000
7
5.90000000000000
9.70000000000000
10.7000000000000
9.50000000000000
8.80000000000000
6.40000000000000
8.10000000000000
8.20000000000000
5.80000000000000
3.60000000000000
4.30000000000000
5.70000000000000
4.40000000000000
4.80000000000000
6.10000000000000
6.80000000000000
8.10000000000000
7.30000000000000
5.90000000000000
9.60000000000000
9.40000000000000
12.8000000000000
13.2000000000000
11.9000000000000
11
12.7000000000000
10.9000000000000
10
11.8000000000000
10.4000000000000
9.30000000000000
7.40000000000000
5.10000000000000
6.60000000000000
7.10000000000000
4.10000000000000
2.70000000000000
2
5.10000000000000
5.20000000000000
4.60000000000000
5.70000000000000
7.30000000000000
7.30000000000000
10.2000000000000
9.30000000000000
9.50000000000000
8.60000000000000
7.10000000000000
7.60000000000000
7.70000000000000
8.30000000000000
8.60000000000000
10.6000000000000
10.3000000000000
7.10000000000000
9.50000000000000
11.2000000000000
8.80000000000000
9.20000000000000
5.30000000000000
1.80000000000000
7.20000000000000
5
5.70000000000000
6.90000000000000
8.40000000000000
6
6.60000000000000
5.10000000000000
5
9.20000000000000
6.70000000000000
8.90000000000000
9.70000000000000
8.40000000000000
7.90000000000000
7.60000000000000
5.90000000000000
6.50000000000000
6.50000000000000
2.40000000000000
3.70000000000000
3.60000000000000
4.50000000000000
5.90000000000000
4
1.70000000000000
3.60000000000000
5.40000000000000
7.70000000000000
6.80000000000000
8.20000000000000
8.10000000000000
6.40000000000000
5.40000000000000
5.40000000000000
6.90000000000000
6.70000000000000
6.30000000000000
7.50000000000000
7
5.20000000000000
3
1.50000000000000
2.80000000000000
3.20000000000000
1.70000000000000
1.80000000000000
0.900000000000000
1.60000000000000
1.70000000000000
1.80000000000000
2.60000000000000
3.60000000000000
4.50000000000000
3.80000000000000
3.60000000000000
4.40000000000000
5.10000000000000
4.70000000000000
4.70000000000000
3.20000000000000
4.20000000000000
3
2.70000000000000
1.50000000000000
1
2
3.30000000000000
3.40000000000000
4.90000000000000
4.20000000000000
3.30000000000000
4.40000000000000
3.50000000000000
4.40000000000000
4.50000000000000
4.10000000000000
4.70000000000000
4.20000000000000
4
4.80000000000000
5.80000000000000
4.50000000000000
6.20000000000000
5.50000000000000
4.20000000000000
4.20000000000000
2.60000000000000
3.50000000000000
4.20000000000000
3.90000000000000
4.90000000000000
2.90000000000000
2.20000000000000
1.90000000000000
3.80000000000000
1.70000000000000
6.40000000000000
4.50000000000000
5
5.10000000000000
5.40000000000000
4
5.40000000000000
4.40000000000000
4.40000000000000
4.50000000000000
5.90000000000000
4.30000000000000
3.20000000000000
4.60000000000000
3.20000000000000
3.70000000000000
4.50000000000000
4.20000000000000
6.20000000000000
0.700000000000000
4.90000000000000
3.90000000000000
1.50000000000000
1.20000000000000
1
0.700000000000000
4.50000000000000
6.40000000000000
5.20000000000000
6.30000000000000
7.50000000000000
8.50000000000000
6.40000000000000
5.90000000000000
3.80000000000000
5
6.30000000000000
2.80000000000000
2.40000000000000
2.60000000000000
2
1.70000000000000
1.20000000000000
2.30000000000000
2.30000000000000
2.70000000000000
2.60000000000000
4.10000000000000
4.40000000000000
5.70000000000000
4.20000000000000
7.50000000000000
6
7.50000000000000
6.50000000000000
4.80000000000000
2.50000000000000
2.90000000000000
2.80000000000000
1.20000000000000
2.30000000000000
1.50000000000000
2.50000000000000
1.30000000000000
1.70000000000000
2.90000000000000
2.90000000000000
2.40000000000000
1.80000000000000
1.30000000000000
3.90000000000000
2.90000000000000
4.50000000000000
6.10000000000000
4.30000000000000
6.60000000000000
6.40000000000000
4.60000000000000
6
5
4.90000000000000
4.40000000000000
4.20000000000000
4.10000000000000
4.70000000000000
3.90000000000000
6.10000000000000
4.90000000000000
5.30000000000000
3.40000000000000
4.80000000000000
3.90000000000000
3.60000000000000
4.80000000000000
4.50000000000000
6.40000000000000
5.60000000000000
6.30000000000000
5.30000000000000
5.40000000000000
5
6.70000000000000
5.70000000000000
4.40000000000000
4.90000000000000
5.50000000000000
5.90000000000000
6.40000000000000
7.50000000000000
6.40000000000000
3.60000000000000
4.30000000000000
3.20000000000000
3.80000000000000
3.40000000000000
4.10000000000000
2.90000000000000
4.10000000000000
4.20000000000000
4.60000000000000
6.20000000000000
6.80000000000000
7.80000000000000
7.80000000000000
7.10000000000000
7.10000000000000
8.50000000000000
6.50000000000000
7.40000000000000
8.50000000000000
8
9.40000000000000
8.40000000000000
9
6
2.40000000000000
4.90000000000000
5.10000000000000
4
5.40000000000000
5.40000000000000
7
4.40000000000000
6.10000000000000
5.90000000000000
5.50000000000000
7.10000000000000
8
7.60000000000000
8.70000000000000
7.60000000000000
10.7000000000000
8.50000000000000
9.30000000000000
8.20000000000000
7.20000000000000
4.40000000000000
3.60000000000000
5.30000000000000
4.90000000000000
4.70000000000000
4.40000000000000
5.10000000000000
7.30000000000000
7
6.30000000000000
7.40000000000000
5.10000000000000
7.50000000000000
6.10000000000000
5.80000000000000
6.80000000000000
9.30000000000000
7.40000000000000
8.60000000000000
6.80000000000000
6.50000000000000
6.70000000000000
6.60000000000000
5.60000000000000
5.50000000000000
5.10000000000000
5.70000000000000
5.10000000000000
5.20000000000000
5
6
8.40000000000000
8
7.50000000000000
4.50000000000000
7.30000000000000
6.40000000000000
6.30000000000000
6.80000000000000
3.60000000000000
8
9.20000000000000
7.80000000000000
8.60000000000000
7.90000000000000
5.10000000000000
5
3.20000000000000
4.10000000000000
2.40000000000000
3.20000000000000
3
2.90000000000000
2.80000000000000
3.60000000000000
5.40000000000000
6.80000000000000
6.70000000000000
7.20000000000000
6.50000000000000
5.70000000000000
5.70000000000000
5.90000000000000
4.50000000000000
8.80000000000000
8.70000000000000
10.7000000000000
6.20000000000000
5.40000000000000
6.80000000000000
6.30000000000000
3.70000000000000
2.20000000000000
6.30000000000000
3.50000000000000
2.70000000000000
3.30000000000000
1.40000000000000
4.10000000000000
5.80000000000000
7.30000000000000
5.70000000000000
7
5
6.50000000000000
5.40000000000000
5.80000000000000
6.50000000000000
5.10000000000000
7.60000000000000
6.30000000000000
9.80000000000000
6.20000000000000
9.60000000000000
7.90000000000000
7.70000000000000
7.80000000000000
7.50000000000000
7.90000000000000
9
7.50000000000000
8.50000000000000
7.60000000000000
9
8.10000000000000
7.70000000000000
7
5.50000000000000
5.80000000000000
4.30000000000000
4.90000000000000
4.40000000000000
3.20000000000000
5.30000000000000
2.90000000000000
3.60000000000000
4.40000000000000
3.90000000000000
2.90000000000000
1.90000000000000
2.30000000000000
1.80000000000000
2
1.60000000000000
2.50000000000000
2.80000000000000
5.60000000000000
1.50000000000000
0.300000000000000
5.60000000000000
5.90000000000000
9.40000000000000
9.40000000000000
9.30000000000000
8.30000000000000
7.60000000000000
7.90000000000000
8.50000000000000
9.10000000000000
8.30000000000000
7
10.8000000000000
11.3000000000000
11.1000000000000
10.8000000000000
10.4000000000000
11.3000000000000
10.6000000000000
15
10.8000000000000
13.6000000000000
11.4000000000000
12.4000000000000
8.40000000000000
12
14.3000000000000
9.40000000000000
10.6000000000000
11.9000000000000
12.2000000000000
10.4000000000000
9.50000000000000
10.7000000000000
7.70000000000000
7.90000000000000
8.10000000000000
7.90000000000000
4.90000000000000
1.40000000000000
4.80000000000000
7.10000000000000
6.80000000000000
7.50000000000000
5.20000000000000
10.5000000000000
9.60000000000000
9.80000000000000
7.70000000000000
9
8.20000000000000
8.30000000000000
11.3000000000000
12.2000000000000
8
4.50000000000000
8
7.60000000000000
4.10000000000000
5.20000000000000
7.10000000000000
6.30000000000000
6.70000000000000
6.70000000000000
5.90000000000000
5.50000000000000
3.80000000000000
5.70000000000000
5.40000000000000
5.30000000000000
4.20000000000000
4.20000000000000
3.80000000000000
6
4.30000000000000
7.90000000000000
8.10000000000000
5.80000000000000
5.10000000000000
5.40000000000000
2.80000000000000
3.30000000000000
2.70000000000000
2
3
3.60000000000000
3
2.90000000000000
2.60000000000000
2.80000000000000
3.90000000000000
6.10000000000000
6.10000000000000
7.80000000000000
7.60000000000000
8.30000000000000
7.20000000000000
5.20000000000000
7
7.10000000000000
6.10000000000000
6.30000000000000
4.70000000000000
4.70000000000000
4.50000000000000
4.30000000000000
4.90000000000000
4.10000000000000
6
9.60000000000000
10.1000000000000
7.20000000000000
8
7.40000000000000
10.6000000000000
10.8000000000000
12.5000000000000
10.4000000000000
10.7000000000000
10.6000000000000
11.4000000000000
8.60000000000000
8.80000000000000
9.80000000000000
8.10000000000000
13.5000000000000
12.6000000000000
11.8000000000000
9.80000000000000
11.5000000000000
11.7000000000000
9.10000000000000
7.80000000000000
4.90000000000000
5
4.40000000000000
5.50000000000000
7
6
8.90000000000000
7.60000000000000
10.3000000000000
10
12.9000000000000
10.9000000000000
9.30000000000000
10.4000000000000
10.6000000000000
9.60000000000000
13.8000000000000
12.1000000000000
4.80000000000000
5.40000000000000
4.40000000000000
6.20000000000000
5
4.50000000000000
3.40000000000000
4.90000000000000
4.10000000000000
5.10000000000000
5.80000000000000
6.40000000000000
8.90000000000000
8.80000000000000
8.30000000000000
8.30000000000000
10.9000000000000
9.30000000000000
9.90000000000000
10.1000000000000
10.6000000000000
5.70000000000000
5.90000000000000
5.90000000000000
5.10000000000000
5
2.70000000000000
2.20000000000000
2.50000000000000
1.50000000000000
4.60000000000000
5.40000000000000
7.80000000000000
6.10000000000000
6.50000000000000
8
7.60000000000000
7.60000000000000
7.20000000000000
5.80000000000000
10
9.30000000000000
11.3000000000000
10.4000000000000
7.90000000000000
5.90000000000000
7.20000000000000
6.40000000000000
7.40000000000000
7
7.30000000000000
4.70000000000000
2.90000000000000
4.20000000000000
3.10000000000000
3.80000000000000
7
7.40000000000000
7.90000000000000
7.50000000000000
10
8.80000000000000
8.10000000000000
9.10000000000000
7.20000000000000
7.90000000000000
9.80000000000000
5.50000000000000
9.10000000000000
9.30000000000000
10.6000000000000
10.9000000000000
10.3000000000000
8.30000000000000
8.20000000000000
8.60000000000000
7.70000000000000
5.50000000000000
3.20000000000000
3.50000000000000
5.60000000000000
6.90000000000000
8.20000000000000
5.30000000000000
7.70000000000000
6.50000000000000
6.70000000000000
6.80000000000000
8.10000000000000
7.80000000000000
6.20000000000000
6.50000000000000
5.50000000000000
4.90000000000000
3.80000000000000
4
4.10000000000000
2.80000000000000
2.90000000000000
4.40000000000000
3.50000000000000
2.30000000000000
5.70000000000000
6.40000000000000
6.80000000000000
8
7.70000000000000
7.40000000000000
9.50000000000000
4.30000000000000
7.40000000000000
8.20000000000000
6.90000000000000
7.80000000000000
9
7.40000000000000
4.90000000000000
5.60000000000000
4.90000000000000
3.50000000000000
3.40000000000000
2.80000000000000
4.50000000000000
4.80000000000000
7.80000000000000
7.20000000000000
7.20000000000000
7.10000000000000
7.50000000000000
9.20000000000000
6.20000000000000
7.20000000000000
7.70000000000000
5.50000000000000
9.50000000000000
7.90000000000000
8.10000000000000
8.40000000000000
11
11.2000000000000
11.8000000000000
10.6000000000000
10.7000000000000
8.70000000000000
3.30000000000000
6.80000000000000
7.10000000000000
7.80000000000000
7.70000000000000
6.60000000000000
4.30000000000000
5.60000000000000
6.80000000000000
9.20000000000000
7.10000000000000
6.60000000000000
5.50000000000000
5.20000000000000
5.60000000000000
5.70000000000000
6.50000000000000
6.10000000000000
4.10000000000000
5.60000000000000
4.50000000000000
5.80000000000000
4.20000000000000
5.10000000000000
3.10000000000000
1.30000000000000
2.40000000000000
2
1.70000000000000
1.60000000000000
4.70000000000000
5.90000000000000
5.40000000000000
5.90000000000000
8.10000000000000
8.20000000000000
4.60000000000000
8.10000000000000
6.80000000000000
5.70000000000000
6.50000000000000
5.50000000000000
4.50000000000000
4
5.40000000000000
3.30000000000000
2.90000000000000
2.80000000000000
2
0.900000000000000
0.800000000000000
1.50000000000000
0.800000000000000
1.50000000000000
1.20000000000000
1.10000000000000
2.70000000000000
4
4.80000000000000
5.50000000000000
8
7.30000000000000
5.70000000000000
3.10000000000000
4.90000000000000
3.40000000000000
1.40000000000000
1.40000000000000
1.80000000000000
2.70000000000000
4.20000000000000
3.20000000000000
2
3.50000000000000
2.50000000000000
3
4.10000000000000
3
4.80000000000000
5.90000000000000
6
4.20000000000000
6.20000000000000
5.50000000000000
5.60000000000000
5.70000000000000
7.90000000000000
10.7000000000000
7.60000000000000
7.50000000000000
6
6.40000000000000
7.90000000000000
6
4.20000000000000
3.80000000000000
4.90000000000000
4.60000000000000
4.50000000000000
5.90000000000000
3.20000000000000
4.60000000000000
4.80000000000000
7.80000000000000
5.40000000000000
7.20000000000000
5.30000000000000
5.70000000000000
9.70000000000000
7.80000000000000
7.80000000000000
7.30000000000000
9.40000000000000
8.80000000000000
9.80000000000000
10.7000000000000
7.60000000000000
9.20000000000000
3.90000000000000
7.40000000000000
1.20000000000000
0.900000000000000
3.30000000000000
2.90000000000000
2.50000000000000
2.10000000000000
4.10000000000000
4.60000000000000
4.80000000000000
4.40000000000000
5.40000000000000
5.40000000000000
3.80000000000000
3.90000000000000
2.80000000000000
2.60000000000000
1.40000000000000
2.90000000000000
1.40000000000000
1.70000000000000
1.80000000000000
0.500000000000000
0.300000000000000
0.500000000000000
1
0.100000000000000
1.80000000000000
1.90000000000000
1.50000000000000
1.20000000000000
1.80000000000000
2.10000000000000
3.50000000000000
4.20000000000000
4.40000000000000
3.80000000000000
3.50000000000000
3.30000000000000
2.10000000000000
0.800000000000000
1.10000000000000
1.10000000000000
1
0.700000000000000
0.500000000000000
0.800000000000000
1.10000000000000
0.700000000000000
1.70000000000000
1.70000000000000
1.30000000000000
1.70000000000000
1.90000000000000
2
0.900000000000000
1.40000000000000
3.10000000000000
5.40000000000000
6.50000000000000
6.30000000000000
5.60000000000000
3.70000000000000
2.50000000000000
1.40000000000000
1.40000000000000
2
0.700000000000000
2.20000000000000
0.700000000000000
0.600000000000000
0.400000000000000
0.700000000000000
1.90000000000000
1
1.50000000000000
1.20000000000000
1.90000000000000
1.20000000000000
1
3.10000000000000
2.20000000000000
5
6
6.40000000000000
6.30000000000000
5.50000000000000
2.90000000000000
1.30000000000000
4.90000000000000
1.90000000000000
2.80000000000000
0.700000000000000
0.900000000000000
3.20000000000000
3.80000000000000
3.20000000000000
2.10000000000000
4.80000000000000
3.40000000000000
4.50000000000000
6.60000000000000
7.80000000000000
11
13.4000000000000
10.2000000000000
9
10.4000000000000
9.90000000000000
10.3000000000000
11.9000000000000
9.90000000000000
11
11.2000000000000
12.5000000000000
9.80000000000000
8.50000000000000
10.6000000000000
7.10000000000000
7.50000000000000
9.90000000000000
7.70000000000000
9.50000000000000
6.10000000000000
5.60000000000000
9.60000000000000
7.20000000000000
5.50000000000000
9.20000000000000
9.10000000000000
8.50000000000000
8.50000000000000
10.2000000000000
12.5000000000000
9.30000000000000
7.90000000000000
8
6.50000000000000
5.30000000000000
6.30000000000000
8.10000000000000
7.70000000000000
8.10000000000000
7.70000000000000
9
8.10000000000000
7.90000000000000
8.50000000000000
9.70000000000000
10.5000000000000
8.90000000000000
7.30000000000000
6.30000000000000
10.2000000000000
10.2000000000000
9.60000000000000
11
8.80000000000000
6.40000000000000
6.60000000000000
5.60000000000000
3.20000000000000
2.40000000000000
1.60000000000000
2.10000000000000
2.70000000000000
1.40000000000000
2.10000000000000
0.600000000000000
1.50000000000000
2.90000000000000
1.70000000000000
4.10000000000000
4.50000000000000
4.90000000000000
5.10000000000000
3.40000000000000
4.30000000000000
3.50000000000000
2.50000000000000
2.70000000000000
3.40000000000000
2
1.20000000000000
0.800000000000000
3.40000000000000
2.80000000000000
5.10000000000000
5
6.40000000000000
3.10000000000000
4.80000000000000
4.80000000000000
4.50000000000000
4.80000000000000
3.30000000000000
5.70000000000000
6.40000000000000
4.30000000000000
5
6.10000000000000
5.20000000000000
4.90000000000000
4.50000000000000
4.80000000000000
5.40000000000000
5.40000000000000
7.70000000000000
5.30000000000000
9
6.40000000000000
7.60000000000000
6.50000000000000
5.90000000000000
4.30000000000000
5.20000000000000
6.90000000000000
6.50000000000000
7.40000000000000
9.40000000000000
7.30000000000000
9.20000000000000
5.80000000000000
6.70000000000000
4.80000000000000
6.40000000000000
7.40000000000000
7.90000000000000
9
8.60000000000000
8.60000000000000
8.10000000000000
5.70000000000000
4.90000000000000
5.80000000000000
4.90000000000000
5.10000000000000
5.40000000000000
3.60000000000000
2.70000000000000
4.10000000000000
5.90000000000000
1.50000000000000
1.30000000000000
4.80000000000000
6.70000000000000
6
8.30000000000000
8.60000000000000
8.60000000000000
8.20000000000000
8.40000000000000
10.7000000000000
10.9000000000000
9
5.10000000000000
5.50000000000000
4.90000000000000
5.70000000000000
3.80000000000000
3.70000000000000
2.60000000000000
5.70000000000000
4.10000000000000
3.20000000000000
3.20000000000000
1.50000000000000
3.10000000000000
1.90000000000000
1.30000000000000
2.60000000000000
4.70000000000000
3.20000000000000
2.60000000000000
2.40000000000000
3.70000000000000
4.10000000000000
2.40000000000000
1.40000000000000
1.30000000000000
1
0.700000000000000
1.30000000000000
1.30000000000000
0.800000000000000
0.800000000000000
1.40000000000000
1.70000000000000
1.50000000000000
1.40000000000000
1.70000000000000
2.10000000000000
2.30000000000000
2.60000000000000
2.30000000000000
2
3.80000000000000
5.20000000000000
5
5.70000000000000
6
4
2.10000000000000
2
2.20000000000000
0.500000000000000
1.60000000000000
1.50000000000000
0.800000000000000
1.30000000000000
2
1.10000000000000
1.50000000000000
1.40000000000000
1.50000000000000
1.80000000000000
1.30000000000000
0.500000000000000
1.40000000000000
0.600000000000000
5.10000000000000
4
4.80000000000000
5.10000000000000
5.30000000000000
3.50000000000000
1
1.60000000000000
2
3.20000000000000
1.90000000000000
3.80000000000000
1.20000000000000
3.60000000000000
2.60000000000000
3
4.20000000000000
6.10000000000000
5.90000000000000
7.90000000000000
8.90000000000000
7.80000000000000
8.80000000000000
7.80000000000000
4.50000000000000
4.10000000000000
5.10000000000000
4.80000000000000
7.30000000000000
6.60000000000000
2.30000000000000
3.90000000000000
3.60000000000000
2.70000000000000
1.90000000000000
3.80000000000000
1.70000000000000
3.30000000000000
1.30000000000000
1
0.800000000000000
2.40000000000000
2.30000000000000
3.50000000000000
4.30000000000000
4.20000000000000
5.30000000000000
6.20000000000000
5.60000000000000
6.70000000000000
5.30000000000000
2.80000000000000
3.20000000000000
2.50000000000000
3.30000000000000
2.80000000000000
2.80000000000000
1.30000000000000
0.800000000000000
0.800000000000000
3
1
1.30000000000000
1.40000000000000
2.90000000000000
1.20000000000000
4.90000000000000
5.80000000000000
5.20000000000000
3.10000000000000
2.60000000000000
4.20000000000000
4.90000000000000
5
5
5.40000000000000
5.90000000000000
5.50000000000000
5.10000000000000
5.20000000000000
3.90000000000000
6.20000000000000
7
8
4.90000000000000
5.30000000000000
5.90000000000000
5.30000000000000
6.30000000000000
5.70000000000000
5.80000000000000
4.60000000000000
6
4.70000000000000
6.10000000000000
7
7.10000000000000
7.10000000000000
7
5.80000000000000
7.30000000000000
9
8
8.70000000000000
6.70000000000000
8
7.40000000000000
6.30000000000000
7
4.40000000000000
5.90000000000000
5.30000000000000
6.10000000000000
8.10000000000000
6.40000000000000
4.20000000000000
8.90000000000000
6.20000000000000
7.90000000000000
7.70000000000000
6.60000000000000
6.60000000000000
8.10000000000000
8.50000000000000
5.60000000000000
5.70000000000000
5.10000000000000
6
4.90000000000000
4
3
3.40000000000000
3.10000000000000
4.50000000000000
8.90000000000000
2.60000000000000
3.80000000000000
6
4.80000000000000
7
4.50000000000000
5.60000000000000
3.70000000000000
3.90000000000000
2.80000000000000
7.60000000000000
7.50000000000000
5.40000000000000
4.20000000000000
1.90000000000000
4.30000000000000
3.90000000000000
2.80000000000000
4.20000000000000
3.60000000000000
4.40000000000000
3
2.50000000000000
3.60000000000000
1.50000000000000
2.80000000000000
4.50000000000000
4.60000000000000
4.20000000000000
5.80000000000000
6.80000000000000
7.20000000000000
5.20000000000000
3
5.90000000000000
6.20000000000000
5.80000000000000
2.80000000000000
1.80000000000000
0.700000000000000
0.700000000000000
2
0.700000000000000
1.50000000000000
2.50000000000000
0.700000000000000
5.40000000000000
6.30000000000000
4.70000000000000
7.30000000000000
6.90000000000000
5.50000000000000
6.30000000000000
5.60000000000000
4.10000000000000
6.30000000000000
5.60000000000000
7.80000000000000
6.20000000000000
6.10000000000000
4.40000000000000
4.90000000000000
0.800000000000000
1.70000000000000
1.10000000000000
0.500000000000000
2.10000000000000
1.20000000000000
0.700000000000000
1.70000000000000
1.50000000000000
1
1.50000000000000
2.40000000000000
5.50000000000000
7.40000000000000
7.80000000000000
6.80000000000000
5.30000000000000
4.30000000000000
4.30000000000000
6
3.80000000000000
3.10000000000000
1.30000000000000
0.800000000000000
1.50000000000000
2.40000000000000
0.900000000000000
1.20000000000000
2.20000000000000
0.600000000000000
0.900000000000000
1.70000000000000
1
1.80000000000000
4.40000000000000
2.40000000000000
3.90000000000000
4.50000000000000
4.70000000000000
4.70000000000000
2.60000000000000
3.40000000000000
4.80000000000000
4.70000000000000
1.60000000000000
1.80000000000000
2.60000000000000
1.30000000000000
3.20000000000000
2.60000000000000
3
5.90000000000000
5
5.30000000000000
5.90000000000000
6.10000000000000
6.10000000000000
5.40000000000000
8.10000000000000
6.20000000000000
8.90000000000000
5
6.40000000000000
6.80000000000000
8.10000000000000
7.10000000000000
5.70000000000000
6.50000000000000
8.60000000000000
7.70000000000000
5
5.90000000000000
7.20000000000000
7.60000000000000
7.20000000000000
6.40000000000000
7.80000000000000
8
10.4000000000000
7.40000000000000
11
8.30000000000000
6.30000000000000
7.30000000000000
8.10000000000000
4.90000000000000
5.50000000000000
7
6.50000000000000
4.70000000000000
5.80000000000000
8.40000000000000
8.50000000000000
8.40000000000000
8.10000000000000
6.20000000000000
8.70000000000000
5.40000000000000
5.30000000000000
5
5.50000000000000
2.40000000000000
4.30000000000000
6.20000000000000
6.60000000000000
7.70000000000000
6.60000000000000
8
8.90000000000000
8.40000000000000
7.40000000000000
8.80000000000000
8.40000000000000
7.80000000000000
6.80000000000000
7.80000000000000
8
6.70000000000000
5.60000000000000
3.50000000000000
2.30000000000000
1.70000000000000
2
1.60000000000000
1.70000000000000
1.40000000000000
1.20000000000000
1.40000000000000
1.20000000000000
1.20000000000000
2.30000000000000
3.70000000000000
5.10000000000000
7
6.50000000000000
4.30000000000000
3.50000000000000
1.70000000000000
1
0.500000000000000
0.500000000000000
0.400000000000000
0.400000000000000
2
2.20000000000000
1.30000000000000
1.50000000000000
1.50000000000000
1.70000000000000
1.30000000000000
1.50000000000000
2.30000000000000
1.30000000000000
1.70000000000000
2.20000000000000
0.700000000000000
2.40000000000000
3.60000000000000
2.20000000000000
1
0.700000000000000
0.800000000000000
1.40000000000000
0.700000000000000
1.70000000000000
1.80000000000000
0.700000000000000
0.600000000000000
1.30000000000000
2.50000000000000
1.40000000000000
1.80000000000000
1.90000000000000
1.40000000000000
1.80000000000000
2.10000000000000
1.40000000000000
1.40000000000000
1.70000000000000
3.30000000000000
3.10000000000000
2.40000000000000
1.20000000000000
2.20000000000000
2.40000000000000
0.900000000000000
2.50000000000000
1.90000000000000
0.900000000000000
1.30000000000000
1.60000000000000
1.40000000000000
1.40000000000000
0.900000000000000
1
1.80000000000000
1.50000000000000
2.40000000000000
3.10000000000000
2.40000000000000
3.70000000000000
3.40000000000000
4.40000000000000
3.80000000000000
2.60000000000000
2.20000000000000
2
1.70000000000000
0.600000000000000
1.10000000000000
0.800000000000000
1
1.80000000000000
1.80000000000000
2.20000000000000
0.900000000000000
1.30000000000000
1.70000000000000
2.30000000000000
1.30000000000000
1.90000000000000
2.50000000000000
2.70000000000000
2.10000000000000
3
2.50000000000000
2.40000000000000
1.50000000000000
2.90000000000000
1.50000000000000
1.80000000000000
1.40000000000000
2
0.900000000000000
1
0.700000000000000
1.40000000000000
1.70000000000000
1.70000000000000
2.30000000000000
0.800000000000000
1.60000000000000
1.80000000000000
1.90000000000000
2
1.60000000000000
0.600000000000000
4.30000000000000
5.10000000000000
5
4.20000000000000
5.80000000000000
2.10000000000000
0.800000000000000
2.60000000000000
1.70000000000000
0.500000000000000
0.800000000000000
0.900000000000000
0.900000000000000
1.20000000000000
0.600000000000000
0.800000000000000
0.700000000000000
1.20000000000000
1.40000000000000
1.20000000000000
1.50000000000000
1.20000000000000
1.40000000000000
3.20000000000000
2.90000000000000
5.10000000000000
5
3.80000000000000
5.60000000000000
3.90000000000000
3.80000000000000
3.60000000000000
3.90000000000000
2.90000000000000
3.80000000000000
3.10000000000000
4.10000000000000
2.90000000000000
2.80000000000000
3.20000000000000
3
4.30000000000000
4.30000000000000
5.50000000000000
8.20000000000000
7.60000000000000
6.30000000000000
6.10000000000000
6
7.40000000000000
7.90000000000000
7.80000000000000
10.4000000000000
7.30000000000000
8.40000000000000
4.20000000000000
5
4.70000000000000
2
4.90000000000000
6.40000000000000
5.60000000000000
6.10000000000000
5.50000000000000
5.40000000000000
5.80000000000000
5.90000000000000
6.30000000000000
5.10000000000000
5.10000000000000
7.30000000000000
8
4.70000000000000
2.40000000000000
2.30000000000000
1.50000000000000
4.70000000000000
5.30000000000000
5.30000000000000
6.60000000000000
8.80000000000000
9
5.90000000000000
6.10000000000000
3.50000000000000
6.80000000000000
5.70000000000000
5.90000000000000
8
4.40000000000000
5.50000000000000
6.50000000000000
6.80000000000000
6.10000000000000
8.10000000000000
6.80000000000000
6.80000000000000
5.80000000000000
5.90000000000000
4.90000000000000
4.90000000000000
4.40000000000000
6.80000000000000
3.80000000000000
3.40000000000000
4.30000000000000
3.80000000000000
3.80000000000000
3
0.700000000000000
1.80000000000000
1
1.40000000000000
2.30000000000000
2.10000000000000
1
1.20000000000000
4
4.10000000000000
7.10000000000000
5.80000000000000
5.30000000000000
2.80000000000000
2.60000000000000
1
1.50000000000000
3.20000000000000
3.20000000000000
1.90000000000000
0.600000000000000
0.200000000000000
0.600000000000000
0.600000000000000
0.500000000000000
0.400000000000000
1.40000000000000
1
1.80000000000000
1.60000000000000
1.30000000000000
3.40000000000000
6
5.40000000000000
6
3
5.30000000000000
8.90000000000000
6.70000000000000
8.40000000000000
6.90000000000000
2.10000000000000
6.60000000000000
4.40000000000000
3.30000000000000
1.60000000000000
1.40000000000000
1.10000000000000
1.80000000000000
1.70000000000000
1.30000000000000
1.90000000000000
1
0.800000000000000
2.30000000000000
3.20000000000000
3.20000000000000
2.60000000000000
2.30000000000000
2.60000000000000
1
1.60000000000000
1.50000000000000
1
0.600000000000000
0.500000000000000
1.40000000000000
1.70000000000000
0.800000000000000
1
1.50000000000000
1.40000000000000
1.20000000000000
1.60000000000000
0.700000000000000
2.30000000000000
3.80000000000000
5.70000000000000
3.80000000000000
4.40000000000000
7.60000000000000
5.30000000000000
4.70000000000000
3.60000000000000
2.40000000000000
1.70000000000000
1.90000000000000
2.30000000000000
3.60000000000000
2.60000000000000
2.30000000000000
3.60000000000000
6.20000000000000
5.80000000000000
4.40000000000000
5.10000000000000
4.30000000000000
4.40000000000000
5.60000000000000
6.30000000000000
8
9.20000000000000
7.90000000000000
10.3000000000000
11.3000000000000
12.5000000000000
10.6000000000000
8.30000000000000
8.80000000000000
7
2.70000000000000
2.10000000000000
4.60000000000000
6.30000000000000
5.50000000000000
3.40000000000000
4.10000000000000
4.80000000000000
2.40000000000000
3.30000000000000
2.20000000000000
5.30000000000000
3
2.50000000000000
2.70000000000000
3.80000000000000
5.70000000000000
5.30000000000000
5.70000000000000
4.40000000000000
4
3.10000000000000
1.90000000000000
1.90000000000000
0.800000000000000
0.900000000000000
0.600000000000000
1.20000000000000
1.30000000000000
0.600000000000000
0.900000000000000
0.800000000000000
1
1.80000000000000
0.900000000000000
1.70000000000000
2.70000000000000
0.700000000000000
0.500000000000000
3.10000000000000
5
2.10000000000000
2.40000000000000
2.40000000000000
2.20000000000000
1.10000000000000
0.600000000000000
1.20000000000000
1.50000000000000
1.30000000000000
1.30000000000000
1.50000000000000
0.600000000000000
1
1.50000000000000
1.10000000000000
2.20000000000000
2.20000000000000
1.50000000000000
1
2.80000000000000
2.50000000000000
3.90000000000000
3.30000000000000
4
3.20000000000000
0.700000000000000
1.40000000000000
2.60000000000000
2.10000000000000
0.900000000000000
2.10000000000000
1.50000000000000
2.30000000000000
1.40000000000000
0.700000000000000
0.800000000000000
1.80000000000000
1.90000000000000
1.50000000000000
2.80000000000000
1.60000000000000
2.10000000000000
2.70000000000000
3.90000000000000
5.90000000000000
5.70000000000000
7
6.30000000000000
7.30000000000000
8.30000000000000
6.50000000000000
6.70000000000000
3.60000000000000
2.40000000000000
1.10000000000000
0.500000000000000
0.700000000000000
1.30000000000000
1.40000000000000
1.40000000000000
3.20000000000000
2.10000000000000
1.80000000000000
2.20000000000000
2.50000000000000
2.60000000000000
1.30000000000000
2
2.40000000000000
2.80000000000000
2.30000000000000
3.90000000000000
2.40000000000000
1.80000000000000
1.40000000000000
1.70000000000000
1.10000000000000
0.700000000000000
0.600000000000000
0.100000000000000
1.50000000000000
0.600000000000000
0.900000000000000
0.900000000000000
1.40000000000000
1.20000000000000
0
0.100000000000000
1
1
0.900000000000000
1.70000000000000
1.90000000000000
1.50000000000000
0.700000000000000
2.30000000000000
1.10000000000000
1.70000000000000
2.10000000000000
2
1.70000000000000
1
0.800000000000000
1.50000000000000
1
1.70000000000000
1.90000000000000
1.40000000000000
0.600000000000000
2.20000000000000
1.20000000000000
1.10000000000000
1
2.20000000000000
2.10000000000000
2.60000000000000
2.10000000000000
0.900000000000000
2.90000000000000
4.20000000000000
2.90000000000000
2.20000000000000
2.20000000000000
1.40000000000000
1.60000000000000
1.10000000000000
1.30000000000000
0.700000000000000
2.10000000000000
0.600000000000000
0.700000000000000
0.500000000000000
1.10000000000000
0.700000000000000
1.50000000000000
1.70000000000000
3.30000000000000
5.40000000000000
5.40000000000000
4.60000000000000
4.30000000000000
5.40000000000000
7.10000000000000
5.90000000000000
5.40000000000000
4.40000000000000
4.70000000000000
2.90000000000000
1.90000000000000
1.20000000000000
1
1.70000000000000
1.90000000000000
2
1.70000000000000
0.500000000000000
1
1
1.60000000000000
1.70000000000000
1.70000000000000
1.50000000000000
2.30000000000000
1.90000000000000
1.80000000000000
1.20000000000000
3.20000000000000
3.70000000000000
3.30000000000000
3
1.50000000000000
0.900000000000000
0.700000000000000
0.500000000000000
0.500000000000000
1.30000000000000
1.10000000000000
1.90000000000000
1
1.70000000000000
1.80000000000000
1.50000000000000
1.10000000000000
1.10000000000000
1.80000000000000
2.20000000000000
4.40000000000000
3.20000000000000
2.10000000000000
1.40000000000000
1
2.50000000000000
1.90000000000000
1.80000000000000
1.10000000000000
0.900000000000000
1.10000000000000
0.500000000000000
0.600000000000000
1
1.30000000000000
1.10000000000000
1.20000000000000
1.90000000000000
1.70000000000000
0.900000000000000
1.10000000000000
1.40000000000000
2.80000000000000
3.10000000000000
2
1.90000000000000
2.70000000000000
3.10000000000000
2.50000000000000
2.30000000000000
2.40000000000000
2
3.50000000000000
5.10000000000000
3
2.50000000000000
5.20000000000000
5.40000000000000
5.70000000000000
4
5.10000000000000
2.60000000000000
1.40000000000000
1.50000000000000
1.20000000000000
0.800000000000000
0.900000000000000
6.20000000000000
7.30000000000000
7.40000000000000
3.50000000000000
3.70000000000000
4.50000000000000
5.10000000000000
5.90000000000000
5.90000000000000
4.60000000000000
4.70000000000000
7.50000000000000
8.50000000000000
7.70000000000000
8.60000000000000
7.60000000000000
5.60000000000000
5.10000000000000
7.90000000000000
7.70000000000000
8.30000000000000
9.30000000000000
9
8.70000000000000
8.70000000000000
8.90000000000000
11.4000000000000
7.60000000000000
10.2000000000000
9.80000000000000
8.20000000000000
9.70000000000000
11.9000000000000
11.1000000000000
9.60000000000000
7.20000000000000
8.80000000000000
7.50000000000000
6.70000000000000
6.20000000000000
5.60000000000000
7.50000000000000
7.10000000000000
6
4.90000000000000
5.80000000000000
5.60000000000000
4.70000000000000
5.10000000000000
5
5.20000000000000
6
4.30000000000000
4.40000000000000
5.30000000000000
5
4.30000000000000
5.40000000000000
3.70000000000000
4.10000000000000
4.60000000000000
4
3.50000000000000
4.80000000000000
5.60000000000000
6.60000000000000
5.90000000000000
6.30000000000000
5.40000000000000
7.70000000000000
6.70000000000000
5
4.20000000000000
4
5.50000000000000
6
4.60000000000000
6.40000000000000
2.90000000000000
4.40000000000000
4.50000000000000
6
3.50000000000000
4.50000000000000
5.60000000000000
5.60000000000000
6.30000000000000
4.60000000000000
4.90000000000000
5.10000000000000
3.10000000000000
3.70000000000000
3.70000000000000
4.10000000000000
6.20000000000000
6
4.60000000000000
6.60000000000000
5.70000000000000
7.10000000000000
5.40000000000000
6.50000000000000
5.10000000000000
7.60000000000000
6.60000000000000
5.20000000000000
4.90000000000000
5.60000000000000
4.90000000000000
5.40000000000000
4.50000000000000
5.10000000000000
6.50000000000000
2.50000000000000
3.30000000000000
6.30000000000000
6.80000000000000
8.20000000000000
10
9.90000000000000
10.9000000000000
8
8.80000000000000
10.4000000000000
10.3000000000000
12
10.2000000000000
9.50000000000000
9.40000000000000
8
11.6000000000000
9.80000000000000
8.50000000000000
7.70000000000000
8.80000000000000
9
6.90000000000000
8.10000000000000
10.7000000000000
10.2000000000000
8.40000000000000
11.1000000000000
13.3000000000000
12.6000000000000
15.2000000000000
11.3000000000000
12.2000000000000
15.1000000000000
12.7000000000000
15.6000000000000
16.2000000000000
17.2000000000000
12.6000000000000
12.7000000000000
11.6000000000000
11.5000000000000
13.4000000000000
14.4000000000000
11.1000000000000
7.30000000000000
9.90000000000000
10
7.20000000000000
7.80000000000000
13.6000000000000
12.1000000000000
10.6000000000000
9.20000000000000
8.30000000000000
8.30000000000000
9.60000000000000
10.3000000000000
11
16
14.4000000000000
14.8000000000000
12.5000000000000
15.1000000000000
12.5000000000000
13.3000000000000
12.1000000000000
10.1000000000000
8.70000000000000
12.1000000000000
11.6000000000000
8.50000000000000
8.70000000000000
10.9000000000000
8.50000000000000
10
8
6.20000000000000
5.60000000000000
8.60000000000000
6.80000000000000
8.40000000000000
6.30000000000000
4.40000000000000
6.80000000000000
1.90000000000000
2.30000000000000
1.10000000000000
1.10000000000000
1.10000000000000
1.40000000000000
2.90000000000000
1.40000000000000
1.40000000000000
2
1.80000000000000
2.50000000000000
3.10000000000000
2.80000000000000
3.50000000000000
2.70000000000000
3.20000000000000
2.70000000000000
1.80000000000000
2.20000000000000
2.40000000000000
1.90000000000000
2.40000000000000
2.10000000000000
4.10000000000000
3.90000000000000
3.70000000000000
2.90000000000000
2.30000000000000
1.90000000000000
3.30000000000000
2.30000000000000
3
2.30000000000000
2.80000000000000
3.80000000000000
2.30000000000000
4.10000000000000
4
2.90000000000000
2.10000000000000
3.30000000000000
3.20000000000000
4.40000000000000
4.70000000000000
5.90000000000000
4
4.40000000000000
2
4.30000000000000
2.90000000000000
2.10000000000000
1.30000000000000
2.80000000000000
1.30000000000000
2
2.80000000000000
1.20000000000000
1.80000000000000
2
2.50000000000000
3.20000000000000
3
3.20000000000000
2.60000000000000
2.90000000000000
3.50000000000000
3.70000000000000
3.20000000000000
2.20000000000000
3
2.90000000000000
2
2.10000000000000
2.10000000000000
1.80000000000000
2.20000000000000
2.70000000000000
2.60000000000000
1.90000000000000
2.70000000000000
1.70000000000000
1.60000000000000
2.90000000000000
1.90000000000000
1.70000000000000
1.40000000000000
1.50000000000000
2
2.80000000000000
2.90000000000000
2
2.70000000000000
2.60000000000000
1.60000000000000
1.90000000000000
1.20000000000000
2.20000000000000
2.20000000000000
1.30000000000000
1.50000000000000
1.40000000000000
2.40000000000000
2.20000000000000
2.40000000000000
2.70000000000000
2.30000000000000
1.90000000000000
2
3.70000000000000
3.60000000000000
4.20000000000000
2.50000000000000
2.30000000000000
2.50000000000000
1.50000000000000
2.50000000000000
2.10000000000000
1.70000000000000
1.90000000000000
2
0.700000000000000
1
0.500000000000000
2.50000000000000
1.40000000000000
1.50000000000000
0.900000000000000
1.30000000000000
1.70000000000000
1.30000000000000
0.200000000000000
1.50000000000000
1
1.10000000000000
0.800000000000000
0.800000000000000
1.50000000000000
2.60000000000000
2.40000000000000
2.80000000000000
3
1.40000000000000
1.20000000000000
0.800000000000000
1.50000000000000
2.30000000000000
1.50000000000000
1.20000000000000
1
0.600000000000000
0.500000000000000
1.40000000000000
1.30000000000000
1.70000000000000
1.40000000000000
1.70000000000000
2.70000000000000
4.10000000000000
3.30000000000000
2.70000000000000
3.80000000000000
4.10000000000000
4.10000000000000
3
2.30000000000000
1.60000000000000
1.20000000000000
1.30000000000000
2.40000000000000
3.10000000000000
1.70000000000000
1.90000000000000
2
1.90000000000000
2.20000000000000
1
1.20000000000000
1.40000000000000
2.80000000000000
1.20000000000000
1.90000000000000
1.70000000000000
2.60000000000000
3.40000000000000
2.30000000000000
1.90000000000000
4.60000000000000
5
4.50000000000000
2.60000000000000
3.70000000000000
1.90000000000000
2.20000000000000
4.30000000000000
3.10000000000000
3.40000000000000
2.90000000000000
2.10000000000000
3.70000000000000
5.50000000000000
3.80000000000000
1.90000000000000
3.80000000000000
5.60000000000000
3.20000000000000
3.40000000000000
3.90000000000000
3
5
3.70000000000000
4.90000000000000
3.60000000000000
2.50000000000000
2.60000000000000
1.70000000000000
1.80000000000000
3.10000000000000
2.10000000000000
1.10000000000000
1.50000000000000
1.90000000000000
1.90000000000000
2.80000000000000
2.90000000000000
3.80000000000000
2.40000000000000
2.60000000000000
2.40000000000000
2.60000000000000
0.700000000000000
0.900000000000000
1
3.10000000000000
3.20000000000000
4.10000000000000
6.10000000000000
3.10000000000000
4.40000000000000
3.30000000000000
4.30000000000000
3
1.80000000000000
1.20000000000000
0.200000000000000
1.30000000000000
1.20000000000000
0.800000000000000
3
2.40000000000000
1.50000000000000
2
1.90000000000000
2.70000000000000
3
2.30000000000000
1.10000000000000
3.40000000000000
2.60000000000000
3
2.60000000000000
1.40000000000000
0.500000000000000
0.700000000000000
0.400000000000000
0.500000000000000
1.30000000000000
0.600000000000000
0.400000000000000
2.10000000000000
2.40000000000000
2
0.800000000000000
1.30000000000000
0.900000000000000
1
1.70000000000000
2.10000000000000
1.70000000000000
1.30000000000000
1.90000000000000
2.60000000000000
2.70000000000000
2.70000000000000
1.80000000000000
1.30000000000000
1
1
1
0.700000000000000
0.500000000000000
1.30000000000000
1.30000000000000
1
1.10000000000000
1.70000000000000
1.70000000000000
1.30000000000000
2.10000000000000
1.80000000000000
2.50000000000000
1.70000000000000
3.20000000000000
2.90000000000000
1.70000000000000
2.70000000000000
1.90000000000000
1
1.10000000000000
1.10000000000000
1.60000000000000
1.10000000000000
0.800000000000000
0.700000000000000
1.40000000000000
1.10000000000000
1.90000000000000
1.30000000000000
1.20000000000000
0.900000000000000
1.80000000000000
2
0.900000000000000
0.500000000000000
1.40000000000000
0.800000000000000
1.60000000000000
2.70000000000000
4.80000000000000
3.80000000000000
3.90000000000000
3.30000000000000
2.20000000000000
1.40000000000000
1.20000000000000
1.20000000000000
1.20000000000000
0
0.800000000000000
0.600000000000000
0.700000000000000
1.10000000000000
1.20000000000000
1.90000000000000
1.80000000000000
1.40000000000000
1.80000000000000
2.40000000000000
1.50000000000000
2.10000000000000
2.30000000000000
2.10000000000000
1.50000000000000
1.90000000000000
1.20000000000000
1.50000000000000
0.800000000000000
1
1.40000000000000
1.10000000000000
1.70000000000000
1.90000000000000
1.80000000000000
1.50000000000000
0.500000000000000
0.700000000000000
1.30000000000000
1.50000000000000
1
0.900000000000000
0.500000000000000
1.70000000000000
2
2.80000000000000
1.40000000000000
2.80000000000000
2.20000000000000
1.30000000000000
1
0.700000000000000
2.70000000000000
0.700000000000000
1.10000000000000
0.800000000000000
0.600000000000000
0.300000000000000
0.900000000000000
0.900000000000000
0.900000000000000
1
0.900000000000000
1.40000000000000
1
1.50000000000000
1.20000000000000
0.700000000000000
1
1
1.60000000000000
1.90000000000000
1.30000000000000
0.800000000000000
1.50000000000000
2.40000000000000
1.70000000000000
1.30000000000000
1.40000000000000
0.700000000000000
0.600000000000000
1.20000000000000
0.800000000000000
1
0.700000000000000
1.30000000000000
0.900000000000000
1.40000000000000
1
1.50000000000000
2.70000000000000
1.60000000000000
1.30000000000000
1.10000000000000
1.90000000000000
2.40000000000000
2.40000000000000
1.30000000000000
1.20000000000000
0.600000000000000
1.20000000000000
1.10000000000000
1.50000000000000
1.30000000000000
1.90000000000000
0.900000000000000
0.900000000000000
1.30000000000000
1.20000000000000
0.700000000000000
1.10000000000000
1
0.900000000000000
0.800000000000000
0.900000000000000
1.20000000000000
0.900000000000000
1
1.50000000000000
1.10000000000000
1.90000000000000
1.80000000000000
1.30000000000000
2.10000000000000
1.50000000000000
2.10000000000000
0.700000000000000
1.20000000000000
0.900000000000000
0.100000000000000
1
0.900000000000000
0.600000000000000
1.10000000000000
1.20000000000000
0.800000000000000
0.700000000000000
1.30000000000000
0.800000000000000
1.60000000000000
1.30000000000000
1.30000000000000
1.40000000000000
1.30000000000000
2.30000000000000
1.90000000000000
1.20000000000000
1.50000000000000
1.20000000000000
0.700000000000000
1.30000000000000
0.600000000000000
1.50000000000000
1.40000000000000
1
1.60000000000000
1.90000000000000
1.40000000000000
1.70000000000000
1.70000000000000
2.30000000000000
1.40000000000000
1.60000000000000
1.50000000000000
2.30000000000000
3.10000000000000
2
2.70000000000000
1.90000000000000
1.90000000000000
1.20000000000000
1
1
0
1
1
0.500000000000000
0.600000000000000
0.200000000000000
1
0.900000000000000
1.40000000000000
0.600000000000000
0.700000000000000
0.900000000000000
1.90000000000000
0.700000000000000
0.100000000000000
1.30000000000000
1.20000000000000
1.40000000000000
0.800000000000000
2.30000000000000
3.60000000000000
4.40000000000000
4.70000000000000
3.50000000000000
2
0.600000000000000
0.500000000000000
0.600000000000000
1.70000000000000
0.800000000000000
0.500000000000000
0.400000000000000
0.800000000000000
1.20000000000000
0.700000000000000
1
0.800000000000000
0.700000000000000
0.900000000000000
1.10000000000000
1.80000000000000
1.90000000000000
0.600000000000000
0.900000000000000
1.70000000000000
2.70000000000000
2.30000000000000
1.50000000000000
1
1.10000000000000
0.800000000000000
1.30000000000000
0.600000000000000
1
0.900000000000000
0.400000000000000
0.600000000000000
0.800000000000000
0.400000000000000
0.800000000000000
1.20000000000000
1.30000000000000
1.80000000000000
2.60000000000000
3
1.50000000000000
2.30000000000000
1.60000000000000
1.30000000000000
0.800000000000000
1.10000000000000
1.30000000000000
1.50000000000000
0.900000000000000
0.700000000000000
1.30000000000000
2.20000000000000
1.70000000000000
1.20000000000000
1.80000000000000
1.80000000000000
1.70000000000000
2.40000000000000
1.60000000000000
2
1.50000000000000
1.90000000000000
1.40000000000000
2.70000000000000
3.20000000000000
3.10000000000000
2.70000000000000
1.60000000000000
0.500000000000000
0.800000000000000
0.800000000000000
2
1.20000000000000
1.80000000000000
0.900000000000000
1.70000000000000
2.10000000000000
2.30000000000000
1.40000000000000
2.90000000000000
2.30000000000000
2.20000000000000
1.50000000000000
2.20000000000000
2.20000000000000
2.80000000000000
4.10000000000000
3.60000000000000
3.90000000000000
2.90000000000000
3.20000000000000
2
2.80000000000000
2.70000000000000
2.60000000000000
1.20000000000000
1.10000000000000
1.50000000000000
1.30000000000000
2
2.50000000000000
1.90000000000000
3.20000000000000
3.30000000000000
2.30000000000000
3.60000000000000
2.30000000000000
2.40000000000000
2.70000000000000
2.40000000000000
2.40000000000000
2
2.70000000000000
1.10000000000000
1.20000000000000
3.30000000000000
3
3.80000000000000
2.90000000000000
1.90000000000000
2.60000000000000
1
0.700000000000000
1
0.200000000000000
0.600000000000000
1.20000000000000
1.90000000000000
1.10000000000000
1.30000000000000
1.50000000000000
0.900000000000000
1.40000000000000
1.10000000000000
2.20000000000000
4.10000000000000
3.10000000000000
3.60000000000000
4.30000000000000
1.80000000000000
4
2.10000000000000
1.60000000000000
1.20000000000000
2
1.30000000000000
1.90000000000000
2.10000000000000
1.70000000000000
2.70000000000000
2.90000000000000
1.80000000000000
2.60000000000000
2.30000000000000
2.70000000000000
2.30000000000000
2
2.90000000000000
2.80000000000000
3.70000000000000
4.60000000000000
4.30000000000000
3.10000000000000
2.50000000000000
4.50000000000000
3.30000000000000
2.20000000000000
2.60000000000000
1.90000000000000
1.80000000000000
2.20000000000000
0.700000000000000
1.90000000000000
1.10000000000000
0.900000000000000
1.50000000000000
0.900000000000000
0.900000000000000
0.900000000000000
1.70000000000000
1.50000000000000
1.80000000000000
1.60000000000000
3.90000000000000
3.20000000000000
3.10000000000000
2.50000000000000
0.800000000000000
1.30000000000000
2.30000000000000
1.40000000000000
1.20000000000000
1
1.80000000000000
1
1.70000000000000
0.500000000000000
3.70000000000000
2.20000000000000
2.30000000000000
1.10000000000000
2.30000000000000
1.20000000000000
1.80000000000000
1.20000000000000
1.50000000000000
0.700000000000000
0.500000000000000
1.90000000000000
3
1.70000000000000
2.60000000000000
2.90000000000000
2.90000000000000
3.30000000000000
2.90000000000000
3
4.30000000000000
3.60000000000000
3.30000000000000
3.20000000000000
1.50000000000000
1.70000000000000
1.10000000000000
1
1.80000000000000
0.200000000000000
1
1.30000000000000
2.10000000000000
1.90000000000000
2.70000000000000
2.30000000000000
2.60000000000000
2.10000000000000
0.500000000000000
1.20000000000000
0.300000000000000
0.900000000000000
2.70000000000000
1.30000000000000
1.60000000000000
2
1.80000000000000
1.20000000000000
1.90000000000000
1.50000000000000
2.40000000000000
2.70000000000000
1.40000000000000
1.80000000000000
1.50000000000000
1.40000000000000
1.10000000000000
0.800000000000000
0.300000000000000
1.40000000000000
0.900000000000000
1.10000000000000
3.50000000000000
2.40000000000000
2.30000000000000
3.10000000000000
4.80000000000000
4.90000000000000
8.20000000000000
5.50000000000000
4.40000000000000
3
2.50000000000000
4.30000000000000
4.40000000000000
4.60000000000000
6.60000000000000
6.80000000000000
7
4
6.30000000000000
4.40000000000000
6.10000000000000
6.30000000000000
8.50000000000000
8.90000000000000
7
8.40000000000000
9.20000000000000
7.50000000000000
7.90000000000000
8.80000000000000
6.60000000000000
6.20000000000000
5
5.40000000000000
5.40000000000000
5
5.90000000000000
5.90000000000000
6
6.70000000000000
4.90000000000000
4.30000000000000
4.40000000000000
5.50000000000000
5
5.40000000000000
8.30000000000000
7.20000000000000
6.40000000000000
4.50000000000000
4.70000000000000
4
3.90000000000000
3.90000000000000
4.60000000000000
6.10000000000000
0.700000000000000
1.50000000000000
0.900000000000000
0.700000000000000
0.900000000000000
0.700000000000000
1.40000000000000
1.30000000000000
1.50000000000000
0.200000000000000
1.20000000000000
1
1.70000000000000
1.70000000000000
1
0.600000000000000
1
3.70000000000000
3.20000000000000
2.70000000000000
4.60000000000000
3.70000000000000
1.30000000000000
2.60000000000000
2.10000000000000
1.30000000000000
0.800000000000000
0.700000000000000
1.40000000000000
1.40000000000000
2.10000000000000
1.60000000000000
1.70000000000000
1.50000000000000
0.900000000000000
1.20000000000000
1.70000000000000
2
2
2.60000000000000
1.50000000000000
1.30000000000000
1.70000000000000
0.500000000000000
0.600000000000000
1.80000000000000
1.70000000000000
0.400000000000000
0.700000000000000
0.500000000000000
1.20000000000000
2.90000000000000
5.10000000000000
5.10000000000000
5.90000000000000
7
3.80000000000000
5.40000000000000
7
5.60000000000000
7
10.2000000000000
7.10000000000000
9.60000000000000
10.1000000000000
9
12.8000000000000
11.8000000000000
8.10000000000000
10.5000000000000
9.90000000000000
11.8000000000000
7.70000000000000
13.7000000000000
11.3000000000000
11.9000000000000
11.7000000000000
11.3000000000000
16.2000000000000
13.4000000000000
15.8000000000000
14.2000000000000
16.1000000000000
17.3000000000000
15
12.3000000000000
13.9000000000000
8.20000000000000
10
10.8000000000000
13.2000000000000
16.3000000000000
12.9000000000000
16.6000000000000
15.1000000000000
13.8000000000000
12.4000000000000
12.4000000000000
12.8000000000000
10.6000000000000
6.10000000000000
5.20000000000000
5.60000000000000
4.10000000000000
4.70000000000000
5.10000000000000
5.80000000000000
6.60000000000000
4.50000000000000
5
5.70000000000000
5.90000000000000
2.90000000000000
4.50000000000000
4.50000000000000
6.30000000000000
6.10000000000000
8.60000000000000
5.80000000000000
8.40000000000000
7.80000000000000
7.60000000000000
10.6000000000000
13.5000000000000
12.2000000000000
15.5000000000000
12.4000000000000
12.5000000000000
13.1000000000000
9.50000000000000
13.3000000000000
8.20000000000000
7.60000000000000
3.50000000000000
3.90000000000000
4.30000000000000
4.90000000000000
3.60000000000000
3.20000000000000
2.80000000000000
2.80000000000000
1.30000000000000
1.10000000000000
1
1
1.50000000000000
0.800000000000000
1.10000000000000
1.10000000000000
1.20000000000000
1.10000000000000
0.600000000000000
1.40000000000000
1.30000000000000
1.20000000000000
1.20000000000000
1.80000000000000
2
2.40000000000000
2.20000000000000
1.10000000000000
1.30000000000000
2.20000000000000
2.20000000000000
1.30000000000000
1.40000000000000
0.700000000000000
1.80000000000000
1.10000000000000
1
1.10000000000000
1.70000000000000
1.80000000000000
1.40000000000000
2.10000000000000
1.60000000000000
1.50000000000000
1.50000000000000
2.30000000000000
3.40000000000000
2.10000000000000
2.60000000000000
2.90000000000000
2.70000000000000
0.500000000000000
2.60000000000000
1.90000000000000
1.70000000000000
1.90000000000000
2.10000000000000
3.20000000000000
3
2
1.40000000000000
3.20000000000000
0.900000000000000
1.10000000000000
0.700000000000000
1.80000000000000
1.70000000000000
1.10000000000000
1.70000000000000
2.90000000000000
3
3.40000000000000
3.50000000000000
4.40000000000000
0.900000000000000
1.10000000000000
2.90000000000000
4.80000000000000
3.90000000000000
6.80000000000000
6.20000000000000
6.80000000000000
8.20000000000000
6.50000000000000
6.80000000000000
7.20000000000000
5.50000000000000
5.40000000000000
4.70000000000000
3.20000000000000
3.30000000000000
1.30000000000000
1.80000000000000
0.800000000000000
1
0.600000000000000
1.30000000000000
1.50000000000000
2.20000000000000
2.50000000000000
1.70000000000000
2.70000000000000
4
2.60000000000000
0.900000000000000
1.30000000000000
0.800000000000000
0.700000000000000
0.500000000000000
0.800000000000000
0.800000000000000
1.40000000000000
1.10000000000000
1.80000000000000
3
4.30000000000000
4
3.20000000000000
2.60000000000000
3.50000000000000
3.20000000000000
4.50000000000000
4.40000000000000
2.50000000000000
5.50000000000000
2.20000000000000
0.900000000000000
6.30000000000000
4.40000000000000
4.40000000000000
8
4.10000000000000
4.80000000000000
5.80000000000000
4.30000000000000
3.90000000000000
4.10000000000000
5.40000000000000
4.90000000000000
4.60000000000000
3.90000000000000
3.20000000000000
1.60000000000000
0.900000000000000
2.20000000000000
2.20000000000000
2.10000000000000
3
3.70000000000000
0.700000000000000
1
0.600000000000000
3.50000000000000
3.80000000000000
4.90000000000000
4.30000000000000
8.20000000000000
6.40000000000000
4.70000000000000
4.50000000000000
7.30000000000000
10.3000000000000
7
5.50000000000000
7.30000000000000
8.70000000000000
7.60000000000000
8.40000000000000
7.40000000000000
5.80000000000000
4.10000000000000
2.90000000000000
8.40000000000000
6.80000000000000
3.50000000000000
3.50000000000000
5.80000000000000
6
4.60000000000000
3.50000000000000
8.70000000000000
6.20000000000000
6.70000000000000
5
4.80000000000000
5.10000000000000
5.80000000000000
4
8.30000000000000
6.20000000000000
7.10000000000000
6.40000000000000
6
5.90000000000000
5.90000000000000
4
5.30000000000000
3.50000000000000
0.600000000000000
2
1.20000000000000
1.40000000000000
1.30000000000000
0.400000000000000
1.70000000000000
0.900000000000000
1.50000000000000
1.90000000000000
0.700000000000000
1.80000000000000
1.70000000000000
1.70000000000000
2.30000000000000
1.90000000000000
2
2.60000000000000
2.50000000000000
3.20000000000000
2.80000000000000
2.10000000000000
2
1.40000000000000
2
1.80000000000000
1.50000000000000
2.40000000000000
2.50000000000000
2
3.90000000000000
2.30000000000000
2.70000000000000
2.90000000000000
2.20000000000000
3
3.20000000000000
3.20000000000000
2.40000000000000
2.80000000000000
3.50000000000000
3.30000000000000
3.60000000000000
5.40000000000000
3.10000000000000
3.20000000000000
4.90000000000000
3.80000000000000
3.70000000000000
3.20000000000000
5.70000000000000
3.90000000000000
4.90000000000000
3.30000000000000
2.90000000000000
2.90000000000000
2.30000000000000
3.10000000000000
2.60000000000000
2.60000000000000
2.60000000000000
2.50000000000000
2.80000000000000
3
2.90000000000000
3.10000000000000
2.20000000000000
3.40000000000000
3.40000000000000
4
1.70000000000000
1.90000000000000
1.60000000000000
1.80000000000000
2.10000000000000
2.80000000000000
2.70000000000000
2.70000000000000
3.30000000000000
2.20000000000000
2.30000000000000
3
3.70000000000000
4.40000000000000
3.60000000000000
4.60000000000000
2.80000000000000
3.20000000000000
3.40000000000000
2.50000000000000
3.10000000000000
4.50000000000000
4
4.60000000000000
4
5.50000000000000
2.40000000000000
4
4.70000000000000
4.40000000000000
4.30000000000000
3.10000000000000
4.10000000000000
5.70000000000000
5.90000000000000
3.40000000000000
2.90000000000000
4.60000000000000
6.30000000000000
4.70000000000000
4
4.80000000000000
5.40000000000000
3.90000000000000
5.40000000000000
4.30000000000000
3.90000000000000
4.40000000000000
3.60000000000000
2.10000000000000
1.90000000000000
2.20000000000000
2.80000000000000
2.30000000000000
1.60000000000000
1.10000000000000
2.60000000000000
2.20000000000000
1.40000000000000
0.800000000000000
0.800000000000000
0.800000000000000
1.90000000000000
2.50000000000000
2.40000000000000
3.80000000000000
3.80000000000000
4.10000000000000
2.70000000000000
3.10000000000000
4.50000000000000
4.80000000000000
5.20000000000000
5
4.40000000000000
2.50000000000000
1.50000000000000
4.30000000000000
4.50000000000000
2.40000000000000
2.50000000000000
3.70000000000000
6.50000000000000
5.60000000000000
4
2.90000000000000
2
1.90000000000000
2.90000000000000
3.90000000000000
3
4.50000000000000
5.70000000000000
6.40000000000000
3.50000000000000
4
10.3000000000000
8.10000000000000
8.20000000000000
3.30000000000000
3.90000000000000
2.20000000000000
3.70000000000000
2.10000000000000
1.30000000000000
3
2.70000000000000
3.10000000000000
3.50000000000000
0.700000000000000
0.600000000000000
1.10000000000000
0.900000000000000
1.90000000000000
1.90000000000000
1.80000000000000
3.10000000000000
2.70000000000000
2.10000000000000
1.50000000000000
1.30000000000000
1.10000000000000
1.30000000000000
1.60000000000000
1.50000000000000
1.50000000000000
1.50000000000000
0.800000000000000
2.20000000000000
1.50000000000000
2
1.50000000000000
1.70000000000000
1.80000000000000
1.20000000000000
1.50000000000000
1.90000000000000
2.80000000000000
1.70000000000000
3.20000000000000
3.90000000000000
3.30000000000000
2.80000000000000
2.80000000000000
2.10000000000000
1
2.20000000000000
1.70000000000000
2
1
1.80000000000000
2.30000000000000
2.10000000000000
2.10000000000000
1.90000000000000
2.80000000000000
2.30000000000000
3
2.10000000000000
2.80000000000000
2
3
3.20000000000000
4.40000000000000
2.90000000000000
5.10000000000000
5
4
4.60000000000000
3.40000000000000
3.30000000000000
3.10000000000000
3.10000000000000
5.50000000000000
3.10000000000000
4
4
3.80000000000000
3.80000000000000
3.30000000000000
3.50000000000000
4
4.30000000000000
2.40000000000000
3
2.90000000000000
3.20000000000000
6
7.70000000000000
7.90000000000000
6
9.50000000000000
6.40000000000000
5.80000000000000
6.60000000000000
4.80000000000000
4.90000000000000
4.30000000000000
3.30000000000000
4.50000000000000
3.10000000000000
3.70000000000000
2.20000000000000
4.40000000000000
4.30000000000000
1
4.90000000000000
5.50000000000000
2.50000000000000
3.90000000000000
6.10000000000000
3
3.90000000000000
4.40000000000000
4.70000000000000
8.60000000000000
8.40000000000000
5
1.40000000000000
1.90000000000000
2.30000000000000
2.50000000000000
3
1.40000000000000
3.80000000000000
1.40000000000000
1.90000000000000
2.70000000000000
2.70000000000000
2.30000000000000
2
1.30000000000000
3.10000000000000
1.20000000000000
2
2.90000000000000
3.50000000000000
1.90000000000000
1.80000000000000
2.40000000000000
4.60000000000000
3
6.80000000000000
5.60000000000000
6.40000000000000
5.40000000000000
4.30000000000000
6.30000000000000
6.10000000000000
4.90000000000000
6.40000000000000
7.50000000000000
3.90000000000000
4.30000000000000
4.70000000000000
3.70000000000000
3.30000000000000
2.90000000000000
3
3.20000000000000
4.60000000000000
2.30000000000000
1
1.50000000000000
3.50000000000000
2.40000000000000
2
1.20000000000000
0.900000000000000
1.40000000000000
0.600000000000000
0.600000000000000
1.10000000000000
0.800000000000000
0.600000000000000
0.800000000000000
1.90000000000000
1.30000000000000
1.70000000000000
0.900000000000000
1.90000000000000
1.70000000000000
2.10000000000000
2.70000000000000
3.20000000000000
4
2.80000000000000
1.80000000000000
1.20000000000000
1.80000000000000
3.20000000000000
2.20000000000000
1.40000000000000
2.70000000000000
2.50000000000000
2.90000000000000
2.20000000000000
2.40000000000000
3.60000000000000
2.60000000000000
2.90000000000000
2.20000000000000
1.80000000000000
2.90000000000000
2.60000000000000
3.10000000000000
3.50000000000000
5.10000000000000
4.70000000000000
3.90000000000000
6.70000000000000
7.10000000000000
6.70000000000000
5.70000000000000
6.10000000000000
6.60000000000000
5.20000000000000
6.80000000000000
5.10000000000000
3.90000000000000
5.50000000000000
4.80000000000000
5.60000000000000
3.20000000000000
4.10000000000000
5.70000000000000
4.30000000000000
1.50000000000000
2.70000000000000
3.90000000000000
4.50000000000000
4.30000000000000
3.80000000000000
3.10000000000000
2.90000000000000
3.30000000000000
2.30000000000000
3.60000000000000
2
3.50000000000000
2.30000000000000
3.20000000000000
0.900000000000000
2.50000000000000
4.50000000000000
2.50000000000000
1.80000000000000
1.90000000000000
2.60000000000000
1.80000000000000
2.30000000000000
2.40000000000000
1.60000000000000
2.10000000000000
3.10000000000000
2.40000000000000
2.50000000000000
2.40000000000000
1.70000000000000
1.60000000000000
0.900000000000000
0.700000000000000
1.30000000000000
0.600000000000000
0.700000000000000
1.80000000000000
1.70000000000000
1.20000000000000
0.800000000000000
0.900000000000000
1.90000000000000
1.30000000000000
2.20000000000000
0
1.50000000000000
1.90000000000000
0.800000000000000
1.10000000000000
1
0.700000000000000
3.60000000000000
1
3.30000000000000
2
2.50000000000000
1.50000000000000
2.60000000000000
4.40000000000000
3.70000000000000
3.50000000000000
2.60000000000000
2.10000000000000
2.10000000000000
3
3.10000000000000
4.80000000000000
4.10000000000000
2.70000000000000
1.80000000000000
2
1.80000000000000
3.20000000000000
1.30000000000000
2.30000000000000
2.30000000000000
4.60000000000000
4.50000000000000
4.40000000000000
6.40000000000000
4.90000000000000
6.40000000000000
4.30000000000000
3.50000000000000
4.40000000000000
1.40000000000000
3.80000000000000
1.40000000000000
3.20000000000000
2
4
1
1.80000000000000
2.30000000000000
3.50000000000000
2.40000000000000
2.40000000000000
3.60000000000000
3.40000000000000
3.90000000000000
4.30000000000000
5.30000000000000
2.40000000000000
2.50000000000000
2.40000000000000
1.90000000000000
1.70000000000000
1.40000000000000
1.20000000000000
1.10000000000000
1.40000000000000
1.80000000000000
2.20000000000000
1.90000000000000
2.40000000000000
1.80000000000000
2.30000000000000
1.30000000000000
1.70000000000000
2.50000000000000
2.30000000000000
1.90000000000000
1.70000000000000
2.60000000000000
2.90000000000000
1.50000000000000
1.50000000000000
2.60000000000000
1.60000000000000
1.30000000000000
1.70000000000000
1
1.20000000000000
1
1
1.20000000000000
0.400000000000000
1.90000000000000
2.40000000000000
2.90000000000000
0.900000000000000
1.40000000000000
0.900000000000000
0.600000000000000
0.200000000000000
0.400000000000000
0.800000000000000
1.70000000000000
1
1.10000000000000
4.50000000000000
5
3.20000000000000
2
3.20000000000000
3.10000000000000
5.40000000000000
2.20000000000000
3.70000000000000
5.10000000000000
4.70000000000000
4
6.10000000000000
5.30000000000000
5.90000000000000
5.30000000000000
6
7
6.40000000000000
6.10000000000000
8.80000000000000
8.70000000000000
6.10000000000000
9.50000000000000
9.70000000000000
8.50000000000000
8.50000000000000
8.60000000000000
8.60000000000000
8.30000000000000
8.60000000000000
9.50000000000000
7.70000000000000
6.60000000000000
6.80000000000000
8.40000000000000
7.40000000000000
8.20000000000000
7.60000000000000
8.40000000000000
6.20000000000000
7.80000000000000
5.90000000000000
6.80000000000000
8.20000000000000
8.80000000000000
6.90000000000000
7.60000000000000
4.80000000000000
5
5.30000000000000
4.70000000000000
5.90000000000000
4.90000000000000
4.80000000000000
5.40000000000000
7.50000000000000
7.90000000000000
7.20000000000000
6.80000000000000
5.30000000000000
6
5.80000000000000
6.50000000000000
7
7.80000000000000
7.90000000000000
7.20000000000000
8.90000000000000
7.30000000000000
9.90000000000000
10.3000000000000
9.10000000000000
12.2000000000000
11.2000000000000
9.90000000000000
10
9.80000000000000
9.90000000000000
9.40000000000000
9.60000000000000
10.5000000000000
10.4000000000000
9.60000000000000
9
9
9.80000000000000
9.70000000000000
9.30000000000000
8.40000000000000
7.80000000000000
8
9.90000000000000
7.20000000000000
8.40000000000000
7.20000000000000
6.80000000000000
6.80000000000000
8.90000000000000
8.10000000000000
8.20000000000000
7.60000000000000
5.70000000000000
5.30000000000000
5.30000000000000
5.60000000000000
4.20000000000000
4.70000000000000
2.80000000000000
3.30000000000000
1.10000000000000
1
1.10000000000000
0.800000000000000
1.70000000000000
0.900000000000000
1.50000000000000
0.500000000000000
1.20000000000000
1.70000000000000
4.80000000000000
5.40000000000000
4.30000000000000
4
4
3.40000000000000
4.30000000000000
5.80000000000000
4.50000000000000
5.60000000000000
7.50000000000000
5.50000000000000
7.60000000000000
5.10000000000000
7.40000000000000
5.80000000000000
5.30000000000000
5.20000000000000
5.40000000000000
7.70000000000000
6.60000000000000
8
6.30000000000000
7.20000000000000
4.90000000000000
4
6.60000000000000
6.50000000000000
6.40000000000000
5
7.30000000000000
6.50000000000000
6.80000000000000
7.20000000000000
5.80000000000000
7.50000000000000
6.80000000000000
6.50000000000000
6.60000000000000
7.20000000000000
5.10000000000000
5.80000000000000
5.80000000000000
4.90000000000000
5.10000000000000
4.90000000000000
4
6.20000000000000
4.90000000000000
5.30000000000000
4.60000000000000
4.30000000000000
4.50000000000000
4.70000000000000
5.30000000000000
2.30000000000000
2.70000000000000
2.30000000000000
3.10000000000000
2.70000000000000
3.20000000000000
3.80000000000000
3.40000000000000
3.30000000000000
3
2.60000000000000
2.80000000000000
3.30000000000000
2.50000000000000
4.40000000000000
4.40000000000000
5.10000000000000
5
5.30000000000000
4.90000000000000
6.70000000000000
4.70000000000000
5.40000000000000
4.10000000000000
5.50000000000000
6.10000000000000
7.80000000000000
5.20000000000000
5.80000000000000
9.30000000000000
10.6000000000000
9.90000000000000
11.5000000000000
11
9.40000000000000
9.90000000000000
8
9.10000000000000
11
10.4000000000000
14.2000000000000
14.6000000000000
17.4000000000000
16.3000000000000
18.8000000000000
18.8000000000000
16.2000000000000
14.7000000000000
15.1000000000000
14.6000000000000
10.9000000000000
13.5000000000000
13
14.6000000000000
13.4000000000000
9
5.50000000000000
5.30000000000000
4.70000000000000
6.80000000000000
8.20000000000000
9.70000000000000
9
12.1000000000000
9.40000000000000
8.60000000000000
9.50000000000000
5.50000000000000
5.60000000000000
7.70000000000000
7.80000000000000
6.30000000000000
6.80000000000000
6.60000000000000
4.20000000000000
5.60000000000000
5.30000000000000
4.60000000000000
6.60000000000000
5.40000000000000
5.40000000000000
6.60000000000000
6.40000000000000
5.30000000000000
6.40000000000000
7.40000000000000
9.60000000000000
9.60000000000000
6.90000000000000
7.10000000000000
9.10000000000000
9.80000000000000
11.1000000000000
10.5000000000000
11.6000000000000
11.5000000000000
11.9000000000000
10.9000000000000
9.30000000000000
9.30000000000000
12.2000000000000
8.60000000000000
8.10000000000000
8.30000000000000
8.80000000000000
9.30000000000000
10.4000000000000
11
5.40000000000000
3.60000000000000
4.60000000000000
5.10000000000000
4.30000000000000
5.50000000000000
7.40000000000000
6.70000000000000
7.10000000000000
8
8
7.90000000000000
7
7.40000000000000
8
7.30000000000000
8.60000000000000
7.10000000000000
6.30000000000000
1.70000000000000
2.70000000000000
1.40000000000000
3
7
2.10000000000000
1.80000000000000
1.20000000000000
1.90000000000000
2.40000000000000
1.90000000000000
1.30000000000000
3.70000000000000
2.90000000000000
2.10000000000000
1.30000000000000
0.300000000000000
1.10000000000000
1.40000000000000
0.600000000000000
1
1
0.900000000000000
0.900000000000000
0.200000000000000
1.90000000000000
1.20000000000000
1.50000000000000
1.50000000000000
1.20000000000000
2.40000000000000
2
0.800000000000000
1.70000000000000
1.30000000000000
2
1.10000000000000
0.300000000000000
1.50000000000000
0.500000000000000
0.600000000000000
1.30000000000000
0.500000000000000
0.400000000000000
0.600000000000000
0.600000000000000
0.600000000000000
0.700000000000000
0.800000000000000
0.800000000000000
1
1.10000000000000
0.600000000000000
0
1.10000000000000
1.50000000000000
1.70000000000000
2.30000000000000
1.10000000000000
1.30000000000000
2.90000000000000
2.20000000000000
2.70000000000000
2.20000000000000
2.30000000000000
2.30000000000000
2.10000000000000
2.80000000000000
2.60000000000000
2.80000000000000
2.40000000000000
2.40000000000000
1.60000000000000
1.20000000000000
1.40000000000000
1.10000000000000
0.900000000000000
2.20000000000000
2.40000000000000
1.70000000000000
4.80000000000000
6
4.70000000000000
8.10000000000000
7
8.50000000000000
7.50000000000000
6.20000000000000
6
6.40000000000000
5.20000000000000
4.50000000000000
1.10000000000000
1.20000000000000
1.20000000000000
0.100000000000000
0.600000000000000
1.20000000000000
1.90000000000000
1.70000000000000
0.600000000000000
1.30000000000000
2.50000000000000
1.30000000000000
2.10000000000000
1.40000000000000
1.30000000000000
1
0.600000000000000
0.900000000000000
1.30000000000000
2
0.600000000000000
2.30000000000000
0.900000000000000
1.90000000000000
1.40000000000000
1.40000000000000
2.60000000000000
2.10000000000000
3.70000000000000
1.50000000000000
3.80000000000000
2.70000000000000
6.60000000000000
5.20000000000000
5.80000000000000
8.10000000000000
5.40000000000000
5.40000000000000
4.90000000000000
4.70000000000000
3.80000000000000
2.80000000000000
3.90000000000000
1.10000000000000
1
3.50000000000000
2.50000000000000
2.30000000000000
2.40000000000000
1.60000000000000
1.80000000000000
1.70000000000000
2.80000000000000
2.10000000000000
1.80000000000000
2
4.40000000000000
2.70000000000000
4.70000000000000
7.70000000000000
3.80000000000000
4.70000000000000
11.6000000000000
4.20000000000000
6.10000000000000
3.70000000000000
3.90000000000000
3.90000000000000
4.80000000000000
2.40000000000000
5.50000000000000
7.90000000000000
6.50000000000000
5.60000000000000
6
8.90000000000000
7.20000000000000
8.40000000000000
9.80000000000000
9.70000000000000
9.90000000000000
14
11.9000000000000
13.7000000000000
11.7000000000000
12.5000000000000
15.5000000000000
17.8000000000000
11.4000000000000
17.3000000000000
11.9000000000000
11.3000000000000
12.4000000000000
6.40000000000000
10.7000000000000
8.10000000000000
8.20000000000000
9.90000000000000
9.30000000000000
5.40000000000000
4.60000000000000
5.80000000000000
6.20000000000000
4.90000000000000
2.70000000000000
2.60000000000000
3.60000000000000
2.40000000000000
2.60000000000000
2.70000000000000
1.80000000000000
1.80000000000000
0.600000000000000
1.50000000000000
1.40000000000000
1.60000000000000
1
2.10000000000000
2.30000000000000
2.40000000000000
2.20000000000000
2.30000000000000
2.40000000000000
2.80000000000000
3
4
3.30000000000000
3.20000000000000
3.10000000000000
3.80000000000000
3
3.10000000000000
1.20000000000000
1.60000000000000
1.80000000000000
1.50000000000000
2.30000000000000
1.50000000000000
1.50000000000000
1.80000000000000
1
1.40000000000000
4.70000000000000
5.70000000000000
4.70000000000000
5.50000000000000
4.20000000000000
3.30000000000000
3
3.80000000000000
2.90000000000000
2.80000000000000
3.20000000000000
6.20000000000000
3
3.70000000000000
3
3.20000000000000
2.60000000000000
2.20000000000000
1.90000000000000
1.60000000000000
1.40000000000000
1.80000000000000
1.30000000000000
3.20000000000000
1.80000000000000
1.10000000000000
1
1.90000000000000
1.80000000000000
1.50000000000000
1.80000000000000
1.30000000000000
1.20000000000000
2
2.40000000000000
3
3.60000000000000
2.80000000000000
2.70000000000000
1.90000000000000
2.40000000000000
1.80000000000000
1.40000000000000
2.10000000000000
1.70000000000000
2.50000000000000
2.60000000000000
2.40000000000000
3.20000000000000
2.90000000000000
1.40000000000000
2.50000000000000
2.80000000000000
3
2.70000000000000
1.80000000000000
2
2.30000000000000
1
1.30000000000000
2
1.90000000000000
1.50000000000000
1.70000000000000
1.20000000000000
1.80000000000000
1.70000000000000
2.50000000000000
0.900000000000000
1.80000000000000
1.70000000000000
1.60000000000000
2.80000000000000
3.10000000000000
5.40000000000000
6.40000000000000
2.10000000000000
1.30000000000000
4.10000000000000
1
1.50000000000000
1.30000000000000
0.900000000000000
1.30000000000000
1
2.40000000000000
5.60000000000000
9.20000000000000
9.90000000000000
7.30000000000000
10.6000000000000
9.30000000000000
9.20000000000000
9
9.10000000000000
5.90000000000000
5.80000000000000
5.90000000000000
6.80000000000000
4.20000000000000
3.60000000000000
3.60000000000000
3.70000000000000
3.90000000000000
4.40000000000000
2.90000000000000
3.50000000000000
3.90000000000000
3.80000000000000
3.10000000000000
3.10000000000000
3.20000000000000
2.30000000000000
2.60000000000000
3
1.50000000000000
2.10000000000000
1.80000000000000
1
1.10000000000000
1.80000000000000
1.10000000000000
1.40000000000000
1.90000000000000
1.20000000000000
0.700000000000000
1.10000000000000
1.70000000000000
1.50000000000000
2.30000000000000
1.20000000000000
0.700000000000000
1
2.70000000000000
4.80000000000000
1.80000000000000
1
2.30000000000000
4.50000000000000
2.80000000000000
3.80000000000000
2.50000000000000
3.20000000000000
2.50000000000000
2.80000000000000
1.50000000000000
1.20000000000000
2.30000000000000
0.900000000000000
1.80000000000000
2.30000000000000
1.10000000000000
4.60000000000000
3.90000000000000
2.10000000000000
3.50000000000000
9
2.70000000000000
5.40000000000000
4.10000000000000
3.60000000000000
2.50000000000000
4.80000000000000
3.10000000000000
1.20000000000000
2.10000000000000
3.50000000000000
1.70000000000000
1.70000000000000
2.30000000000000
2.70000000000000
2.70000000000000
1.40000000000000
2.20000000000000
1.10000000000000
1.90000000000000
1.90000000000000
1.40000000000000
2.80000000000000
4
3.30000000000000
6.50000000000000
3.20000000000000
5.60000000000000
4.80000000000000
2.20000000000000
1.10000000000000
4.60000000000000
1.30000000000000
1.50000000000000
0.500000000000000
2.50000000000000
3.10000000000000
4
3.60000000000000
4.30000000000000
5.30000000000000
6.80000000000000
3.50000000000000
4.30000000000000
1.10000000000000
2.30000000000000
0.800000000000000
3.20000000000000
2.40000000000000
2.70000000000000
1.70000000000000
2.10000000000000
2
0.700000000000000
2.30000000000000
4.30000000000000
9.50000000000000
5.10000000000000
3.20000000000000
1.60000000000000
0.700000000000000
1.20000000000000
0.900000000000000
1.10000000000000
2
0.900000000000000
1.50000000000000
2.10000000000000
2.10000000000000
2.10000000000000
1.30000000000000
2.50000000000000
1.70000000000000
1.80000000000000
1.20000000000000
0.600000000000000
2.10000000000000
2.30000000000000
3
1.90000000000000
2.90000000000000
5.50000000000000
5.20000000000000
4.60000000000000
6.50000000000000
3.90000000000000
1.20000000000000
1.20000000000000
3
5.20000000000000
1.10000000000000
1.20000000000000
1.60000000000000
1
3
4.20000000000000
5.80000000000000
6
7.90000000000000
6.60000000000000
7
5.30000000000000
4.70000000000000
5.90000000000000
5.40000000000000
7.50000000000000
3.60000000000000
3.60000000000000
3.70000000000000
2.90000000000000
2.20000000000000
3.50000000000000
2.20000000000000
1.20000000000000
1.50000000000000
1.20000000000000
0.800000000000000
1.20000000000000
1.20000000000000
1.60000000000000
1.70000000000000
2.60000000000000
2.60000000000000
4.10000000000000
3.20000000000000
2.30000000000000
1.90000000000000
2.40000000000000
1.60000000000000
0.600000000000000
0.700000000000000
1.10000000000000
1.70000000000000
1.50000000000000
0.900000000000000
0.900000000000000
1.10000000000000
2.20000000000000
1.40000000000000
1
1.20000000000000
1.40000000000000
2.10000000000000
1.30000000000000
4.10000000000000
2.70000000000000
2.70000000000000
2
1.40000000000000
2
2.70000000000000
0.800000000000000
1.20000000000000
2
0.500000000000000
0.600000000000000
1.10000000000000
1.10000000000000
1.10000000000000
1.90000000000000
2.40000000000000
2
3
1.90000000000000
0.900000000000000
4
4.40000000000000
6.10000000000000
5.60000000000000
4.40000000000000
5
4.30000000000000
5.40000000000000
4
2.20000000000000
1.40000000000000
2.70000000000000
1
0.900000000000000
1.40000000000000
0.800000000000000
0.800000000000000
1.20000000000000
1.90000000000000
0.500000000000000
1.60000000000000
2
1.80000000000000
1.20000000000000
1.20000000000000
2
1.20000000000000
1.70000000000000
1.40000000000000
2
1.80000000000000
1.80000000000000
2
1.50000000000000
1
1.50000000000000
2.50000000000000
2.60000000000000
3.30000000000000
2.60000000000000
3.60000000000000
3.10000000000000
2.30000000000000
3
5.80000000000000
4.30000000000000
3.40000000000000
6.20000000000000
2.30000000000000
5.80000000000000
4.40000000000000
5
5.80000000000000
4.90000000000000
2.10000000000000
4.30000000000000
4.10000000000000
4.80000000000000
4.50000000000000
5.50000000000000
7
8.90000000000000
10.2000000000000
7.60000000000000
5.10000000000000
4.10000000000000
4.40000000000000
8
5.30000000000000
5.40000000000000
6.20000000000000
3.10000000000000
5.20000000000000
4.20000000000000
4.80000000000000
6.70000000000000
8.20000000000000
5.40000000000000
9.20000000000000
8.50000000000000
5.10000000000000
2.50000000000000
1.70000000000000
7.40000000000000
4.90000000000000
1.80000000000000
3.30000000000000
3.30000000000000
1.40000000000000
0.800000000000000
1
3.80000000000000
2.80000000000000
1
1.70000000000000
2.40000000000000
2.70000000000000
1
3.60000000000000
3.60000000000000
2.80000000000000
3.50000000000000
3.60000000000000
3.20000000000000
1.80000000000000
1.70000000000000
0.900000000000000
2
1.80000000000000
1.10000000000000
1
0.900000000000000
1.40000000000000
0.900000000000000
0.700000000000000
1.90000000000000
2.60000000000000
2.10000000000000
2.30000000000000
2.40000000000000
2.40000000000000
3.30000000000000
3.60000000000000
4.50000000000000
4.90000000000000
4.50000000000000
4.70000000000000
4.60000000000000
3.30000000000000
2.80000000000000
2.70000000000000
2.40000000000000
2.80000000000000
3.30000000000000
2.40000000000000
2.80000000000000
1.50000000000000
2.20000000000000
1.80000000000000
3.70000000000000
2.50000000000000
3.50000000000000
2.90000000000000
4.60000000000000
2.60000000000000
5.30000000000000
5.60000000000000
3.20000000000000
2.70000000000000
1
1.10000000000000
1
1.60000000000000
1.10000000000000
2.40000000000000
1.70000000000000
1.80000000000000
2.10000000000000
4.30000000000000
2.60000000000000
1.90000000000000
1.60000000000000
1.10000000000000
0.600000000000000
1.10000000000000
2.30000000000000
1.30000000000000
1.50000000000000
1.90000000000000
1.90000000000000
1.20000000000000
3.90000000000000
6.10000000000000
3.10000000000000
6
4.80000000000000
4.40000000000000
4.70000000000000
6.40000000000000
7.40000000000000
5.90000000000000
6.80000000000000
5
4.10000000000000
6.50000000000000
5
5.50000000000000
4.30000000000000
4.80000000000000
5
5.40000000000000
5.40000000000000
3.10000000000000
3.60000000000000
2.40000000000000
2.80000000000000
3
3
3
2.40000000000000
2.50000000000000
1.10000000000000
1.50000000000000
1.30000000000000
1.30000000000000
1.40000000000000
2.40000000000000
2.10000000000000
1.70000000000000
2
2.10000000000000
3.40000000000000
3
2.60000000000000
2.90000000000000
1.90000000000000
1
2.10000000000000
3
2.80000000000000
3.80000000000000
1.30000000000000
1.60000000000000
1.80000000000000
6.50000000000000
4.60000000000000
5.30000000000000
6.30000000000000
6.50000000000000
7
6.50000000000000
5.40000000000000
7.90000000000000
4.30000000000000
5.50000000000000
5.40000000000000
6.10000000000000
5.40000000000000
4.50000000000000
2.90000000000000
5.20000000000000
3.50000000000000
4
3.60000000000000
3.20000000000000
3.50000000000000
0.500000000000000
0.500000000000000
0.500000000000000
0.900000000000000
1.50000000000000
1.70000000000000
2.10000000000000
2.10000000000000
2.10000000000000
2.40000000000000
2.10000000000000
2.20000000000000
2.80000000000000
1.70000000000000
3.90000000000000
2.10000000000000
2.50000000000000
3.90000000000000
2.50000000000000
2.70000000000000
4.30000000000000
1.30000000000000
1.30000000000000
2.50000000000000
1.80000000000000
0.900000000000000
1.30000000000000
2.20000000000000
0.600000000000000
1.50000000000000
0.900000000000000
1
1.40000000000000
1.60000000000000
2
0.700000000000000
1.30000000000000
3.10000000000000
1.90000000000000
2.30000000000000
2.10000000000000
1.40000000000000
4.30000000000000
3.60000000000000
2.80000000000000
3.50000000000000
8.90000000000000
4
2.10000000000000
0.900000000000000
1.20000000000000
4.60000000000000
5.80000000000000
4.20000000000000
4.70000000000000
4.10000000000000
3.50000000000000
6.50000000000000
3.50000000000000
3.50000000000000
3.90000000000000
2.70000000000000
4.60000000000000
3.70000000000000
4.40000000000000
3.30000000000000
2.80000000000000
2.10000000000000
2.20000000000000
2.80000000000000
1.50000000000000
0.400000000000000
0.700000000000000
1.40000000000000
1.70000000000000
2
0.900000000000000
2.70000000000000
1.20000000000000
0.400000000000000
1.20000000000000
1
0.800000000000000
0.700000000000000
3.40000000000000
1.70000000000000
1.60000000000000
0.900000000000000
2.60000000000000
2
1.20000000000000
2.30000000000000
0.900000000000000
0.800000000000000
1.10000000000000
2
1.70000000000000
2.30000000000000
2.10000000000000
3
2.10000000000000
4.10000000000000
1.50000000000000
0.700000000000000
1.60000000000000
1.70000000000000
3.20000000000000
3
3.50000000000000
3.20000000000000
1.70000000000000
1.70000000000000
1.90000000000000
1
1.80000000000000
2.10000000000000
0.700000000000000
1.90000000000000
1.80000000000000
2.50000000000000
1.10000000000000
1
1
2.80000000000000
4.40000000000000
7.10000000000000
5.40000000000000
4.20000000000000
5.20000000000000
6.10000000000000
6
7.70000000000000
5.50000000000000
4.20000000000000
3.80000000000000
3.60000000000000
5.80000000000000
5.90000000000000
5.40000000000000
9.50000000000000
7.40000000000000
6.20000000000000
4.30000000000000
4.70000000000000
5.50000000000000
3.40000000000000
3.50000000000000
3.20000000000000
2.50000000000000
2.90000000000000
3.90000000000000
2.70000000000000
7.50000000000000
4.70000000000000
6.10000000000000
5.10000000000000
6.60000000000000
6.70000000000000
6.60000000000000
8.20000000000000
6.30000000000000
8.30000000000000
8.20000000000000
8.40000000000000
8.80000000000000
8.70000000000000
9.10000000000000
8.40000000000000
7.40000000000000
6.30000000000000
8
8.10000000000000
9.30000000000000
10.7000000000000
10.6000000000000
9.10000000000000
11.8000000000000
8.40000000000000
10.1000000000000
11.3000000000000
10.8000000000000
10.4000000000000
9.60000000000000
8.30000000000000
8
7.40000000000000
7.50000000000000
1.70000000000000
8.50000000000000
9.70000000000000
7.60000000000000
7.40000000000000
8.30000000000000
9.70000000000000
7.10000000000000
5.70000000000000
6.30000000000000
7.50000000000000
7.70000000000000
6.50000000000000
7.10000000000000
7.10000000000000
5.60000000000000
6.30000000000000
7.40000000000000
7.20000000000000
6.10000000000000
7
9.90000000000000
8.40000000000000
5.10000000000000
7.70000000000000
8.20000000000000
8.90000000000000
9.80000000000000
9.70000000000000
6.90000000000000
8.80000000000000
8
9
7.70000000000000
10.8000000000000
9.50000000000000
9.70000000000000
9.20000000000000
9.90000000000000
7.80000000000000
7.70000000000000
10.8000000000000
11.1000000000000
9.10000000000000
8.10000000000000
10.7000000000000
10
11.8000000000000
11.1000000000000
10.9000000000000
10.8000000000000
10.4000000000000
11.4000000000000
8.80000000000000
10.9000000000000
11.1000000000000
7.80000000000000
9.90000000000000
8.90000000000000
9.50000000000000
5.90000000000000
4
4.20000000000000
2.40000000000000
2.50000000000000
1.40000000000000
2
3
1.50000000000000
1.90000000000000
1
1.40000000000000
1.80000000000000
2.60000000000000
1.10000000000000
2.40000000000000
1.90000000000000
1
1.70000000000000
1.80000000000000
1.10000000000000
1.10000000000000
1
1
1.80000000000000
1.90000000000000
1.50000000000000
2.30000000000000
1.90000000000000
2.60000000000000
3.50000000000000
3.80000000000000
2
3.70000000000000
1.60000000000000
2.20000000000000
0.900000000000000
0.700000000000000
1.40000000000000
0.800000000000000
1.70000000000000
0.900000000000000
1.20000000000000
1.30000000000000
1.40000000000000
2.40000000000000
1.80000000000000
1
1.20000000000000
1
4.20000000000000
3.90000000000000
3.20000000000000
5.70000000000000
5.30000000000000
5.10000000000000
8.40000000000000
5.30000000000000
6
4.60000000000000
4.90000000000000
3.90000000000000
2.30000000000000
2.80000000000000
4.60000000000000
3
4.20000000000000
4.20000000000000
3
1.50000000000000
2.50000000000000
3
6.80000000000000
5.30000000000000
6.30000000000000
6.50000000000000
6.40000000000000
4.90000000000000
3.10000000000000
5.30000000000000
4.90000000000000
4.70000000000000
4.90000000000000
3.90000000000000
3.70000000000000
4.30000000000000
4.30000000000000
3.90000000000000
6.30000000000000
6.40000000000000
7
7.30000000000000
5.90000000000000
5.60000000000000
6.90000000000000
5.10000000000000
4.50000000000000
3.60000000000000
5
3
4.30000000000000
4.10000000000000
4.10000000000000
4
3.10000000000000
1.10000000000000
1.40000000000000
1.50000000000000
0.900000000000000
1.70000000000000
0.600000000000000
2.40000000000000
1.80000000000000
1
2.60000000000000
2
3
3.50000000000000
5.90000000000000
5.10000000000000
3.30000000000000
1.80000000000000
3.10000000000000
2.80000000000000
3.20000000000000
2.50000000000000
3.70000000000000
3.10000000000000
2.60000000000000
2
1.10000000000000
0.300000000000000
1.70000000000000
1.70000000000000
1.50000000000000
1
1.40000000000000
1.10000000000000
0.600000000000000
2.60000000000000
1.40000000000000
2.30000000000000
2.10000000000000
0.600000000000000
2.80000000000000
2.50000000000000
1.50000000000000
3.90000000000000
6.60000000000000
6.10000000000000
7.90000000000000
9
9.50000000000000
6.50000000000000
7.70000000000000
4.60000000000000
5.90000000000000
6.10000000000000
6.10000000000000
4.90000000000000
6.10000000000000
3.70000000000000
4
3.20000000000000
3.80000000000000
1.50000000000000
1.50000000000000
1.90000000000000
1.10000000000000
1.50000000000000
3.60000000000000
2.10000000000000
1.70000000000000
3
2.40000000000000
3.80000000000000
1.40000000000000
1.70000000000000
1.40000000000000
1.30000000000000
1.20000000000000
2.60000000000000
1.20000000000000
1.20000000000000
2.20000000000000
1.50000000000000
0.500000000000000
1.30000000000000
1.50000000000000
0.600000000000000
0.800000000000000
0.800000000000000
1.40000000000000
1.80000000000000
1.50000000000000
3.60000000000000
4
5.60000000000000
5.90000000000000
5.40000000000000
4.30000000000000
3.70000000000000
3.70000000000000
0.900000000000000
3
2.60000000000000
2.30000000000000
2.20000000000000
1.30000000000000
0.800000000000000
1.50000000000000
1.50000000000000
1.20000000000000
1.20000000000000
1.50000000000000
2.30000000000000
2.60000000000000
2.60000000000000
2.40000000000000
1.40000000000000
1.20000000000000
2.10000000000000
2.40000000000000
2.60000000000000
1.40000000000000
1.60000000000000
0.700000000000000
1.30000000000000
1.20000000000000
0.700000000000000
0.800000000000000
1.30000000000000
0.800000000000000
1.40000000000000
2.10000000000000
0.800000000000000
0.900000000000000
2
1.70000000000000
2.40000000000000
2.40000000000000
2.60000000000000
2.20000000000000
2.80000000000000
1.70000000000000
1.50000000000000
3.10000000000000
2.60000000000000
3.30000000000000
2.40000000000000
1.40000000000000
2.20000000000000
2.20000000000000
2.80000000000000
1.30000000000000
2.70000000000000
1.20000000000000
3.60000000000000
2
2.10000000000000
2.10000000000000
2.40000000000000
2.90000000000000
2.20000000000000
3.20000000000000
2.50000000000000
1.70000000000000
1.70000000000000
1.80000000000000
2.80000000000000
2.80000000000000
2.80000000000000
2.50000000000000
1.50000000000000
1.50000000000000
2.30000000000000
1
1.20000000000000
0.900000000000000
0.500000000000000
1.40000000000000
0.500000000000000
1.70000000000000
0.700000000000000
0.600000000000000
0.800000000000000
0.500000000000000
1
4
7.40000000000000
2.10000000000000
8.70000000000000
10.2000000000000
9.70000000000000
10.1000000000000
8.70000000000000
9.30000000000000
8.60000000000000
13.1000000000000
6.10000000000000
7
5.10000000000000
6
6.30000000000000
6.40000000000000
6.30000000000000
5.40000000000000
5.90000000000000
5
4.90000000000000
5.90000000000000
5.80000000000000
5.50000000000000
5.60000000000000
6.10000000000000
7.40000000000000
7.50000000000000
5.80000000000000
5.20000000000000
6.90000000000000
5.50000000000000
3.30000000000000
4.50000000000000
4.80000000000000
5.20000000000000
6.20000000000000
7.10000000000000
6.30000000000000
5.30000000000000
4.50000000000000
5.70000000000000
7.80000000000000
6.60000000000000
4.60000000000000
6.60000000000000
8
8.90000000000000
7.20000000000000
8.30000000000000
4.10000000000000
5.30000000000000
7.70000000000000
4.90000000000000
6.80000000000000
7.60000000000000
7.50000000000000
8.30000000000000
6.30000000000000
5.30000000000000
3.80000000000000
6.70000000000000
5.40000000000000
5.50000000000000
6.10000000000000
6.10000000000000
7.20000000000000
3.20000000000000
6.70000000000000
7.50000000000000
8.20000000000000
7.30000000000000
6.30000000000000
6.80000000000000
7.50000000000000
7.10000000000000
4.20000000000000
7.90000000000000
7.40000000000000
6.20000000000000
6.30000000000000
6.10000000000000
4.30000000000000
5.10000000000000
5.30000000000000
3.30000000000000
4.30000000000000
3.40000000000000
2.70000000000000
2.10000000000000
2.30000000000000
1.80000000000000
2.30000000000000
1.20000000000000
2.40000000000000
1.90000000000000
2.30000000000000
3.80000000000000
3.30000000000000
3.60000000000000
1.40000000000000
3
2.10000000000000
0.900000000000000
0.500000000000000
1.70000000000000
0.900000000000000
1.40000000000000
1.10000000000000
1.90000000000000
2.40000000000000
3
2
2.40000000000000
3.20000000000000
2.40000000000000
3.30000000000000
2.30000000000000
8.70000000000000
5.60000000000000
3.80000000000000
2.10000000000000
1.40000000000000
1.80000000000000
2.60000000000000
1.80000000000000
1.80000000000000
1.80000000000000
6
2.10000000000000
4.20000000000000
5.20000000000000
3.30000000000000
4.60000000000000
1.90000000000000
2.10000000000000
3.20000000000000
2.20000000000000
2.40000000000000
4.20000000000000
1.70000000000000
3.10000000000000
2.80000000000000
4.40000000000000
3.60000000000000
5.90000000000000
3.40000000000000
1.80000000000000
1
1.10000000000000
1.70000000000000
1.50000000000000
1.20000000000000
1.80000000000000
0.600000000000000
1.40000000000000
2.30000000000000
1.50000000000000
1.90000000000000
2.10000000000000
2
1.40000000000000
1.80000000000000
3.60000000000000
3.80000000000000
2.10000000000000
2.60000000000000
1.10000000000000
2.90000000000000
2.50000000000000
2
1.60000000000000
0.900000000000000
0.700000000000000
1.50000000000000
0.600000000000000
1.80000000000000
2
2.10000000000000
2.90000000000000
2.90000000000000
2.60000000000000
2.60000000000000
2.30000000000000
3.10000000000000
2.40000000000000
4.30000000000000
4
5.10000000000000
3.80000000000000
2.90000000000000
3.30000000000000
3.90000000000000
4.50000000000000
5.40000000000000
2.40000000000000
2
1.80000000000000
1.10000000000000
2.10000000000000
2
1.90000000000000
2.30000000000000
2.20000000000000
2
2.50000000000000
2.60000000000000
2.30000000000000
2.80000000000000
2.10000000000000
1.70000000000000
2.70000000000000
2
3.30000000000000
5.80000000000000
3.10000000000000
1.90000000000000
2.60000000000000
2.30000000000000
2
1.70000000000000
1.40000000000000
0.800000000000000
0.500000000000000
1.20000000000000
1.40000000000000
0.900000000000000
1
1.50000000000000
1.90000000000000
2
1.40000000000000
1.70000000000000
1.30000000000000
0.700000000000000
1.90000000000000
1
1.30000000000000
3.80000000000000
1.20000000000000
1.50000000000000
3.10000000000000
2
1.30000000000000
3.60000000000000
2.70000000000000
0.700000000000000
1.30000000000000
1.50000000000000
2.90000000000000
2.20000000000000
1.50000000000000
1.30000000000000
1.70000000000000
1.40000000000000
1.50000000000000
2.60000000000000
2.50000000000000
3
1.70000000000000
2.10000000000000
3.30000000000000
3.60000000000000
4.90000000000000
4.80000000000000
3.10000000000000
3.80000000000000
2.50000000000000
2.90000000000000
1.40000000000000
2.20000000000000
2.40000000000000
1.80000000000000
3.60000000000000
2.20000000000000
2.40000000000000
2.90000000000000
1.50000000000000
1.80000000000000
3.20000000000000
4
3.80000000000000
4.60000000000000
5.90000000000000
7.70000000000000
8
6.10000000000000
6.90000000000000
5.90000000000000
5.50000000000000
6.50000000000000
7.40000000000000
2.60000000000000
1.30000000000000
2.90000000000000
2.80000000000000
1.20000000000000
2.60000000000000
0.500000000000000
1.20000000000000
0.800000000000000
1.20000000000000
0.700000000000000
0.400000000000000
1.10000000000000
2.40000000000000
2.30000000000000
3.90000000000000
2.40000000000000
3.30000000000000
2.80000000000000
5.50000000000000
2.90000000000000
3
2.40000000000000
2.20000000000000
2
1.10000000000000
2.20000000000000
1.70000000000000
1.40000000000000
0.700000000000000
1
1
2.90000000000000
3.50000000000000
8.10000000000000
5.60000000000000
2.60000000000000
1.60000000000000
4.50000000000000
0.700000000000000
1.20000000000000
0.500000000000000
2.70000000000000
1.90000000000000
3.60000000000000
2.70000000000000
1
1.30000000000000
1.40000000000000
0.700000000000000
1.20000000000000
1
1.70000000000000
1.90000000000000
2.40000000000000
3
1.70000000000000
1.70000000000000
4.60000000000000
2.80000000000000
3.90000000000000
5.40000000000000
2.60000000000000
2.50000000000000
2.60000000000000
1.30000000000000
1
1.70000000000000
4.40000000000000
3.90000000000000
1.20000000000000
1.50000000000000
1.10000000000000
0.900000000000000
2.60000000000000
3.30000000000000
3.90000000000000
4
2.70000000000000
2.90000000000000
2.30000000000000
2.50000000000000
4.60000000000000
4.40000000000000
4
5.10000000000000
4.60000000000000
5.30000000000000
3.60000000000000
3.30000000000000
1.30000000000000
1.70000000000000
1.20000000000000
0.900000000000000
0.500000000000000
1.10000000000000
2.20000000000000
1.90000000000000
1.20000000000000
0.600000000000000
0.700000000000000
0.800000000000000
1.60000000000000
1
2.90000000000000
3.30000000000000
4.60000000000000
5.70000000000000
5.60000000000000
5.10000000000000
4
4
2.80000000000000
1.20000000000000
1.70000000000000
1.50000000000000
3.80000000000000
2.10000000000000
1.40000000000000
2.80000000000000
3
3.30000000000000
2.60000000000000
0.500000000000000
2.60000000000000
1.80000000000000
1.10000000000000
2.90000000000000
3.90000000000000
5
4.90000000000000
2.60000000000000
2
3.60000000000000
6.30000000000000
3.40000000000000
2.40000000000000
3.90000000000000
2.40000000000000
2.30000000000000
1.20000000000000
3.30000000000000
3.70000000000000
7.30000000000000
1.70000000000000
2.30000000000000
2.20000000000000
4.90000000000000
5.80000000000000
6.20000000000000
6.80000000000000
8.70000000000000
7.70000000000000
6.50000000000000
4.10000000000000
9.40000000000000
10.1000000000000
9.40000000000000
8
9.40000000000000
7.80000000000000
10.9000000000000
8.30000000000000
8.80000000000000
8.30000000000000
9.10000000000000
8.30000000000000
7.10000000000000
7.20000000000000
6.10000000000000
5.80000000000000
4.30000000000000
5.80000000000000
7.10000000000000
5.80000000000000
6.50000000000000
6.30000000000000
4.80000000000000
5.20000000000000
6.40000000000000
7.60000000000000
6.60000000000000
7.60000000000000
6.40000000000000
6.60000000000000
5.60000000000000
4.30000000000000
7.40000000000000
5
5.60000000000000
4.70000000000000
3.60000000000000
2.80000000000000
4.20000000000000
1.20000000000000
1.70000000000000
3.30000000000000
4.80000000000000
3.90000000000000
4.50000000000000
4.80000000000000
5.70000000000000
6.30000000000000
5.50000000000000
5.60000000000000
5.70000000000000
3.80000000000000
6.30000000000000
4.20000000000000
5.80000000000000
8.20000000000000
6
3.60000000000000
1.40000000000000
2.50000000000000
3.20000000000000
2.10000000000000
2
1.40000000000000
1
0.700000000000000
0.900000000000000
3.80000000000000
2.80000000000000
2.80000000000000
3.90000000000000
2.70000000000000
2.80000000000000
2.40000000000000
3.50000000000000
2.60000000000000
4.90000000000000
3.30000000000000
2
2.50000000000000
0.900000000000000
1.20000000000000
1.10000000000000
0.700000000000000
0.900000000000000
0.900000000000000
0.800000000000000
1.30000000000000
0.800000000000000
1.30000000000000
2
2.50000000000000
1.30000000000000
1.80000000000000
2
2.50000000000000
2.30000000000000
2.30000000000000
4.40000000000000
5
3.70000000000000
2.50000000000000
2.60000000000000
1.40000000000000
1.50000000000000
0.400000000000000
1.60000000000000
0.800000000000000
1.50000000000000
0.500000000000000
0.100000000000000
1.10000000000000
0.500000000000000
0.800000000000000
1.70000000000000
2
1.80000000000000
1.10000000000000
1.10000000000000
2.90000000000000
4
5
5
4.90000000000000
3.10000000000000
0.600000000000000
2.50000000000000
1.90000000000000
0.700000000000000
0.400000000000000
2.60000000000000
1.10000000000000
2.50000000000000
1
1.60000000000000
0.900000000000000
4.20000000000000
6.60000000000000
5.70000000000000
5.80000000000000
6.90000000000000
6
9.20000000000000
7.60000000000000
7.60000000000000
6.30000000000000
10.7000000000000
7.50000000000000
6
6.50000000000000
6.40000000000000
6.30000000000000
3.30000000000000
3.70000000000000
4.30000000000000
5.50000000000000
7.30000000000000
5.30000000000000
5.30000000000000
4.20000000000000
7.70000000000000
7.60000000000000
8.10000000000000
9.80000000000000
11.6000000000000
8.50000000000000
6.80000000000000
7.60000000000000
8
5
5.80000000000000
7.30000000000000
9.20000000000000
7
8.60000000000000
6
5.70000000000000
4
3.70000000000000
4
3.80000000000000
3
2.70000000000000
2.50000000000000
3
3.40000000000000
3.60000000000000
2.60000000000000
2.50000000000000
3.80000000000000
2.70000000000000
1.80000000000000
1.40000000000000
2.50000000000000
3
1.70000000000000
0.800000000000000
2.10000000000000
3.80000000000000
3.70000000000000
3.30000000000000
1.20000000000000
1.20000000000000
1.40000000000000
3.60000000000000
2.10000000000000
2.30000000000000
1.30000000000000
3.30000000000000
2.40000000000000
2.80000000000000
3.10000000000000
2.90000000000000
2
0.900000000000000
1.40000000000000
1.90000000000000
2.10000000000000
1.50000000000000
1.10000000000000
2.30000000000000
0
1.40000000000000
0.800000000000000
1.30000000000000
0.400000000000000
1
2.20000000000000
4.20000000000000
5.10000000000000
7.40000000000000
6.70000000000000
5.50000000000000
4.80000000000000
3
2.30000000000000
1.30000000000000
1.50000000000000
0.400000000000000
1
1.90000000000000
1
1.40000000000000
1.70000000000000
1.30000000000000
2.50000000000000
2.70000000000000
2.20000000000000
2.20000000000000
2.90000000000000
2.90000000000000
1.40000000000000
1.70000000000000
2.40000000000000
2.10000000000000
1.80000000000000
1.80000000000000
1.20000000000000
0.700000000000000
1
0.500000000000000
0.600000000000000
0.400000000000000
0.600000000000000
0.500000000000000
1.90000000000000
2.20000000000000
1.80000000000000
0.900000000000000
1.50000000000000
1.50000000000000
1.70000000000000
1.80000000000000
3
2.30000000000000
2.30000000000000
1.80000000000000
2
3.90000000000000
4
4.50000000000000
5.60000000000000
4.20000000000000
3.70000000000000
1.70000000000000
1.70000000000000
2.20000000000000
1.60000000000000
1.40000000000000
1.20000000000000
1
0.800000000000000
0.900000000000000
0.800000000000000
1.60000000000000
1.40000000000000
2
2.10000000000000
1.20000000000000
2.20000000000000
2.10000000000000
2
3.30000000000000
2.10000000000000
3.20000000000000
2.50000000000000
2.80000000000000
2.50000000000000
1.80000000000000
3.80000000000000
3.70000000000000
2.50000000000000
0.800000000000000
1.20000000000000
0.500000000000000
1
1.70000000000000
2.60000000000000
1.70000000000000
4.50000000000000
4.20000000000000
8
6.20000000000000
6
7.40000000000000
5.90000000000000
7.70000000000000
4.90000000000000
6.40000000000000
6
7.10000000000000
13.8000000000000
4.20000000000000
4.20000000000000
12.6000000000000
9.60000000000000
13.2000000000000
8.30000000000000
13.3000000000000
8
5.30000000000000
10
13.7000000000000
13.5000000000000
10.3000000000000
8.80000000000000
6.40000000000000
1.40000000000000
10.7000000000000
12.7000000000000
14.5000000000000
9.60000000000000
10.4000000000000
8.30000000000000
7.20000000000000
7.50000000000000
14.7000000000000
6.20000000000000
12.5000000000000
13.2000000000000
12
12.6000000000000
12
14
14.7000000000000
13.6000000000000
15
15.2000000000000
14.5000000000000
12.7000000000000
11.3000000000000
9.60000000000000
15.7000000000000
12.6000000000000
13.2000000000000
9.20000000000000
10.4000000000000
8.10000000000000
7.60000000000000
8.40000000000000
6.10000000000000
7.10000000000000
10.7000000000000
8.20000000000000
7
6.50000000000000
4.60000000000000
4.80000000000000
5.90000000000000
4.50000000000000
5.40000000000000
7.80000000000000
7
7.40000000000000
5.60000000000000
6
6.50000000000000
7.30000000000000
6.80000000000000
4.90000000000000
6.60000000000000
6.80000000000000
8.60000000000000
7
8.20000000000000
8.60000000000000
6.70000000000000
7.30000000000000
5.30000000000000
5.90000000000000
10.6000000000000
8.80000000000000
9.60000000000000
9.20000000000000
8.30000000000000
7.90000000000000
8.60000000000000
4.30000000000000
12.1000000000000
6.20000000000000
7.40000000000000
9.20000000000000
11.8000000000000
10.4000000000000
6
9
5.70000000000000
2.80000000000000
6.20000000000000
7.40000000000000
6.10000000000000
4
4.20000000000000
4.20000000000000
6.70000000000000
4.50000000000000
6.60000000000000
7.10000000000000
8.60000000000000
7.20000000000000
7.10000000000000
9.10000000000000
5.90000000000000
5
3.70000000000000
10.8000000000000
9.80000000000000
6
1.30000000000000
4.30000000000000
4.70000000000000
4.30000000000000
1.30000000000000
2.40000000000000
2
1
1.50000000000000
1.50000000000000
3.20000000000000
4.10000000000000
4.50000000000000
6.20000000000000
8.30000000000000
6.80000000000000
6.30000000000000
2.80000000000000
4.70000000000000
7.20000000000000
7.20000000000000
5.40000000000000
6.20000000000000
7.50000000000000
2.50000000000000
1.40000000000000
3
3.30000000000000
3.10000000000000
2.30000000000000
1.20000000000000
0.400000000000000
0.800000000000000
1.90000000000000
1.30000000000000
1.70000000000000
1.30000000000000
2.20000000000000
3.70000000000000
3.50000000000000
4.30000000000000
4.40000000000000
5.30000000000000
8.30000000000000
4.90000000000000
5.50000000000000
3.60000000000000
1.30000000000000
3.80000000000000
1.10000000000000
1.50000000000000
0.900000000000000
1.10000000000000
1.20000000000000
1.90000000000000
1.50000000000000
1.30000000000000
1.30000000000000
0.800000000000000
3.10000000000000
3
4.50000000000000
5.60000000000000
4
5
4.30000000000000
3.50000000000000
4.50000000000000
2.50000000000000
3.40000000000000
3
2.20000000000000
1.50000000000000
2.10000000000000
1.90000000000000
1.90000000000000
1.20000000000000
0.600000000000000
1
2.50000000000000
4.80000000000000
5.10000000000000
7
7.40000000000000
8
3.20000000000000
7.50000000000000
7.10000000000000
5.50000000000000
5.20000000000000
4.10000000000000
1.70000000000000
0.500000000000000
3.30000000000000
4.80000000000000
3.10000000000000
2
3.70000000000000
3.10000000000000
2.50000000000000
1
2.70000000000000
3.80000000000000
5.90000000000000
3.40000000000000
6.40000000000000
4.60000000000000
4.50000000000000
3
4.80000000000000
6.10000000000000
3.80000000000000
4.90000000000000
3.90000000000000
3.70000000000000
5
4
3.60000000000000
3.10000000000000
3
2.30000000000000
4.70000000000000
3.50000000000000
2.40000000000000
3.10000000000000
3.90000000000000
4.60000000000000
4.10000000000000
4.60000000000000
5.30000000000000
4.80000000000000
5.50000000000000
5.30000000000000
5
6.60000000000000
1.70000000000000
2.10000000000000
2.70000000000000
2.70000000000000
2.40000000000000
0.600000000000000
0
1.10000000000000
1.30000000000000
1.90000000000000
0.800000000000000
0.700000000000000
1.30000000000000
0.900000000000000
2.10000000000000
0.900000000000000
2.40000000000000
2.30000000000000
3.60000000000000
4.90000000000000
3.50000000000000
3.50000000000000
3.30000000000000
1.90000000000000
3.50000000000000
1.30000000000000
1
1.20000000000000
1.40000000000000
2
1.70000000000000
1.60000000000000
2
2.20000000000000
2.20000000000000
2.60000000000000
2.40000000000000
3.10000000000000
4.80000000000000
4.60000000000000
5.70000000000000
3.30000000000000
2.30000000000000
1.40000000000000
1.80000000000000
2
1.90000000000000
1.40000000000000
2.60000000000000
2.80000000000000
2
2.30000000000000
4.20000000000000
1.90000000000000
1.90000000000000
1
2.60000000000000
2.50000000000000
3
1.10000000000000
2.80000000000000
3.40000000000000
4.60000000000000
3.50000000000000
3.90000000000000
3.50000000000000
8.20000000000000
9
8.30000000000000
2.70000000000000
2.10000000000000
3.20000000000000
4.30000000000000
0.700000000000000
1.80000000000000
1.50000000000000
0.800000000000000
1.30000000000000
1.80000000000000
1.70000000000000
1.30000000000000
1.70000000000000
1.80000000000000
0.900000000000000
3.10000000000000
4
3
2.50000000000000
4.20000000000000
2.30000000000000
2.80000000000000
3.20000000000000
1.90000000000000
1
1
1.90000000000000
1.30000000000000
0.600000000000000
1
0.300000000000000
1.50000000000000
1
2.20000000000000
1.90000000000000
2.10000000000000
2.50000000000000
1.90000000000000
1.30000000000000
1
1.70000000000000
3
2.50000000000000
3.80000000000000
4
4.60000000000000
3.90000000000000
1.80000000000000
0.800000000000000
0.900000000000000
0.500000000000000
0.400000000000000
0.600000000000000
0.500000000000000
0.600000000000000
0.300000000000000
1
1.70000000000000
1
1
1.70000000000000
2.20000000000000
1.80000000000000
1.50000000000000
1.50000000000000
3.30000000000000
2.90000000000000
3.90000000000000
6.60000000000000
6
4.10000000000000
4.90000000000000
3.10000000000000
1.30000000000000
1.70000000000000
0.900000000000000
1.50000000000000
0.800000000000000
1.20000000000000
1.50000000000000
2
1.40000000000000
2
1.30000000000000
1
2.90000000000000
2
3.60000000000000
2.10000000000000
2.90000000000000
1.70000000000000
2.30000000000000
2.40000000000000
2.80000000000000
3.80000000000000
2.10000000000000
1.10000000000000
1
1.40000000000000
1
2.10000000000000
1.40000000000000
2.50000000000000
3
1.50000000000000
1.70000000000000
2
1.30000000000000
2.90000000000000
1.90000000000000
3.10000000000000
2.30000000000000
2.60000000000000
3.70000000000000
4.60000000000000
1.50000000000000
2.90000000000000
5.20000000000000
4.60000000000000
4
2.10000000000000
0.900000000000000
1.30000000000000
1.50000000000000
1.80000000000000
2.10000000000000
1.80000000000000
2.40000000000000
2.20000000000000
2.10000000000000
1.70000000000000
2.50000000000000
2.30000000000000
2.40000000000000
3.60000000000000
4.40000000000000
4.50000000000000
4.70000000000000
2.90000000000000
3.40000000000000
4.40000000000000
3.50000000000000
5.80000000000000
4.60000000000000
3.20000000000000
3.30000000000000
6.40000000000000
6.10000000000000
3.50000000000000
2.60000000000000
2.50000000000000
4.80000000000000
3.90000000000000
3.50000000000000
3.70000000000000
3.80000000000000
2.90000000000000
4
4.90000000000000
7.30000000000000
7.50000000000000
6.30000000000000
6.70000000000000
5.30000000000000
4.80000000000000
2.60000000000000
4.50000000000000
3.20000000000000
4
3.40000000000000
4.20000000000000
2.30000000000000
3.90000000000000
4
2.50000000000000
4.20000000000000
3.90000000000000
4.30000000000000
5.10000000000000
5.40000000000000
6
6.20000000000000
5.80000000000000
4.80000000000000
7.30000000000000
4
2.20000000000000
1.80000000000000
1
2.60000000000000
2.40000000000000
5.40000000000000
7.90000000000000
1.90000000000000
1.10000000000000
1.50000000000000
2.10000000000000
1.40000000000000
1.30000000000000
3.60000000000000
6.30000000000000
2.40000000000000
2.70000000000000
2.70000000000000
3
2
2.90000000000000
3.10000000000000
2.20000000000000
2
1.50000000000000
2.30000000000000
1.30000000000000
1.50000000000000
1.50000000000000
1.80000000000000
1.40000000000000
1.40000000000000
1.40000000000000
2.10000000000000
0.700000000000000
2
1.50000000000000
4.50000000000000
5.80000000000000
5.40000000000000
4.60000000000000
5.60000000000000
3.90000000000000
0.500000000000000
0.800000000000000
1
1.30000000000000
1.70000000000000
1.10000000000000
0.400000000000000
0.600000000000000
0.400000000000000
0.500000000000000
2.50000000000000
2.90000000000000
2.50000000000000
2.20000000000000
3.20000000000000
3.50000000000000
3
4.60000000000000
3.80000000000000
3.70000000000000
5.40000000000000
4.20000000000000
2.10000000000000
0.800000000000000
1.60000000000000
1.50000000000000
1.10000000000000
1.40000000000000
0.600000000000000
1.10000000000000
1.40000000000000
1.70000000000000
0.700000000000000
0.700000000000000
0.600000000000000
1.10000000000000
1.10000000000000
1.90000000000000
1
1.70000000000000
0.800000000000000
2.40000000000000
2.50000000000000
5
4
3.90000000000000
2.70000000000000
3.20000000000000
1.40000000000000
2.20000000000000
0.800000000000000
1.80000000000000
1.40000000000000
1.80000000000000
1
1.20000000000000
0.600000000000000
0.800000000000000
1
0.900000000000000
1.50000000000000
3.60000000000000
3.30000000000000
6.30000000000000
6.20000000000000
5
4.30000000000000
3.20000000000000
3.80000000000000
1.70000000000000
3
5.30000000000000
2.70000000000000
2.50000000000000
5.40000000000000
3.60000000000000
2.50000000000000
2.90000000000000
3.40000000000000
3.90000000000000
5.40000000000000
2.20000000000000
4.10000000000000
5
4.60000000000000
3.40000000000000
3.50000000000000
4.10000000000000
3.60000000000000
4.30000000000000
2.80000000000000
1.30000000000000
2
1.60000000000000
1.50000000000000
1.90000000000000
1.10000000000000
2.20000000000000
1.90000000000000
1.90000000000000
0.900000000000000
2.10000000000000
2
1.50000000000000
1.80000000000000
1.90000000000000
0.900000000000000
1.30000000000000
1.30000000000000
2
4.10000000000000
4.20000000000000
3.30000000000000
3
1.90000000000000
2.50000000000000
2.80000000000000
1.10000000000000
2.10000000000000
1.80000000000000
1.80000000000000
1.40000000000000
1
1.80000000000000
1.70000000000000
0.800000000000000
0.700000000000000
2
3.10000000000000
2
2
2.30000000000000
3.30000000000000
1
2.70000000000000
2.30000000000000
2.30000000000000
2.60000000000000
3.90000000000000
2.40000000000000
2.20000000000000
1.30000000000000
0.900000000000000
1.60000000000000
1.40000000000000
1.40000000000000
1.50000000000000
2
1.20000000000000
0.600000000000000
2.30000000000000
2.70000000000000
2.90000000000000
1.90000000000000
1.60000000000000
0.800000000000000
3.50000000000000
3.80000000000000
3.30000000000000
0.700000000000000
1.80000000000000
1.40000000000000
1.40000000000000
0.900000000000000
0.900000000000000
0.600000000000000
0.800000000000000
1.80000000000000
1
2.30000000000000
1.30000000000000
1.80000000000000
1.70000000000000
1.40000000000000
0.900000000000000
3.60000000000000
4.30000000000000
5.80000000000000
5.80000000000000
4.40000000000000
3.90000000000000
4.10000000000000
2.20000000000000
1.70000000000000
0.900000000000000
1.60000000000000
0.600000000000000
0.400000000000000
1.80000000000000
0.400000000000000
0.600000000000000
2.40000000000000
2.10000000000000
2.30000000000000
2
2.50000000000000
1.70000000000000
2.50000000000000
2
1.40000000000000
1.60000000000000
1.60000000000000
1.50000000000000
2.70000000000000
1.80000000000000
2.50000000000000
1.20000000000000
1.40000000000000
1.80000000000000
3.50000000000000
2.10000000000000
1.80000000000000
1
1.30000000000000
0.900000000000000
1.90000000000000
0.500000000000000
2.10000000000000
1.20000000000000
2.20000000000000
2.10000000000000
1.90000000000000
0.500000000000000
1.50000000000000
3.80000000000000
5.40000000000000
5
5
4.70000000000000
6
2.30000000000000
2.70000000000000
1.80000000000000
1.70000000000000
0.300000000000000
5.50000000000000
3.60000000000000
2.10000000000000
1.40000000000000
0.900000000000000
1.50000000000000
1
1.60000000000000
0.900000000000000
2.10000000000000
0.800000000000000
3
2.40000000000000
2.70000000000000
6.10000000000000
4.50000000000000
5.80000000000000
4.90000000000000
3.70000000000000
1.50000000000000
2.30000000000000
0.300000000000000
0.300000000000000
0.500000000000000
1.10000000000000
1.50000000000000
0.900000000000000
1.70000000000000
1
1.80000000000000
1.80000000000000
2.80000000000000
2.40000000000000
2.40000000000000
1.90000000000000
2.10000000000000
1.60000000000000
2.90000000000000
4.50000000000000
3.30000000000000
5.70000000000000
2.50000000000000
1.70000000000000
1.70000000000000
2
0.800000000000000
1.60000000000000
1.90000000000000
2.30000000000000
0.900000000000000
1.90000000000000
1.40000000000000
2
1.70000000000000
2
2.50000000000000
3
3.70000000000000
2.10000000000000
3.20000000000000
2.40000000000000
5.30000000000000
3.40000000000000
6
2.80000000000000
2.80000000000000
2.30000000000000
2.50000000000000
4.20000000000000
2.70000000000000
2.20000000000000
3.60000000000000
4.80000000000000
4.60000000000000
3.90000000000000
3.60000000000000
2.90000000000000
2
1.70000000000000
2.10000000000000
3.30000000000000
6
5.70000000000000
4.50000000000000
3.60000000000000
4.20000000000000
5.30000000000000
3.30000000000000
1.90000000000000
1.20000000000000
2.50000000000000
0.100000000000000
0.700000000000000
1.10000000000000
0.400000000000000
0.700000000000000
0.800000000000000
1.10000000000000
1.30000000000000
1.20000000000000
0.900000000000000
2.10000000000000
3.60000000000000
4.90000000000000
6.20000000000000
4.90000000000000
5.80000000000000
6.20000000000000
4.80000000000000
1.80000000000000
1.30000000000000
1.10000000000000
1
1.20000000000000
2.10000000000000
1.40000000000000
1.70000000000000
0.800000000000000
1.60000000000000
1.30000000000000
1.10000000000000
2.20000000000000
1.40000000000000
2.90000000000000
4.20000000000000
5.80000000000000
3
3.70000000000000
2.60000000000000
4.40000000000000
2.80000000000000
3.60000000000000
4.40000000000000
4
0.900000000000000
1.20000000000000
2.70000000000000
0.900000000000000
0.800000000000000
0.900000000000000
1.30000000000000
0.700000000000000
1
1
1.70000000000000
0.800000000000000
1
2.10000000000000
4.30000000000000
6.30000000000000
7.40000000000000
6
7.50000000000000
5.20000000000000
4.30000000000000
2.40000000000000
3.30000000000000
1.10000000000000
1.70000000000000
3.50000000000000
1.80000000000000
0.900000000000000
4.10000000000000
6.40000000000000
5.10000000000000
8.80000000000000
10.8000000000000
10.4000000000000
9.60000000000000
9.50000000000000
7.10000000000000
7.40000000000000
6.70000000000000
9.70000000000000
9.30000000000000
9.90000000000000
9.40000000000000
11.2000000000000
11.2000000000000
8.60000000000000
8.40000000000000
7.60000000000000
9.40000000000000
6.40000000000000
6.10000000000000
7.20000000000000
6.70000000000000
7.10000000000000
4.90000000000000
7.70000000000000
5.90000000000000
4.10000000000000
3.30000000000000
6.80000000000000
5.70000000000000
6.30000000000000
5.40000000000000
6.40000000000000
2.10000000000000
6.70000000000000
7
5
2.70000000000000
2.40000000000000
2.10000000000000
1.40000000000000
1
0.900000000000000
1.10000000000000
1.80000000000000
1.20000000000000
0.800000000000000
1.40000000000000
1.50000000000000
2.10000000000000
0.600000000000000
1.30000000000000
0.400000000000000
1.60000000000000
1.60000000000000
3.50000000000000
1.20000000000000
4.30000000000000
3.90000000000000
2.50000000000000
1.70000000000000
2
2.50000000000000
1.90000000000000
0.800000000000000
0.400000000000000
0.400000000000000
0.700000000000000
1
0.400000000000000
0.800000000000000
1.30000000000000
2
2.50000000000000
2.70000000000000
1.90000000000000
2.50000000000000
2.40000000000000
2.50000000000000
4
4.50000000000000
6.70000000000000
6.80000000000000
5
7.40000000000000
6.10000000000000
8.60000000000000
4.10000000000000
4.50000000000000
3.20000000000000
4
4.20000000000000
3
3.20000000000000
3.60000000000000
4.50000000000000
4
5.20000000000000
5.40000000000000
3.30000000000000
4.90000000000000
5.40000000000000
5
4.90000000000000
5.70000000000000
5.50000000000000
6.40000000000000
5.30000000000000
7
5.40000000000000
5.60000000000000
2.90000000000000
2.50000000000000
2.60000000000000
2.30000000000000
1.70000000000000
2.10000000000000
3.10000000000000
3
4.30000000000000
3.90000000000000
5
4.30000000000000
3.20000000000000
4
5.50000000000000
2.90000000000000
2.60000000000000
3.20000000000000
2.90000000000000
4.40000000000000
7.90000000000000
9.30000000000000
7.70000000000000
5.80000000000000
8.60000000000000
7.50000000000000
5.80000000000000
1.80000000000000
3.10000000000000
2.60000000000000
3.80000000000000
2.30000000000000
0.900000000000000
3.60000000000000
3.50000000000000
1.70000000000000
2.90000000000000
3.70000000000000
3.80000000000000
3.60000000000000
4.40000000000000
4.40000000000000
5.10000000000000
4.90000000000000
4.20000000000000
4.20000000000000
3.60000000000000
2.80000000000000
2.90000000000000
1.80000000000000
1.30000000000000
1.70000000000000
2.10000000000000
2
2.60000000000000
1.30000000000000
1.20000000000000
2
0.800000000000000
1
1.30000000000000
2.70000000000000
2.10000000000000
3.60000000000000
5.40000000000000
5.50000000000000
2.70000000000000
4.50000000000000
4.60000000000000
4.60000000000000
2.70000000000000
4.20000000000000
2.50000000000000
3.10000000000000
4.70000000000000
3.60000000000000
2.50000000000000
3.80000000000000
1.70000000000000
1.10000000000000
2.90000000000000
1.80000000000000
3
3.10000000000000
3.20000000000000
4
7.10000000000000
6.20000000000000
5.30000000000000
5.90000000000000
4.70000000000000
5.50000000000000
3.70000000000000
4.90000000000000
2.40000000000000
1.90000000000000
3.60000000000000
1.80000000000000
2.10000000000000
1
0.400000000000000
1.80000000000000
1.30000000000000
0.200000000000000
1.20000000000000
2.20000000000000
2.10000000000000
2.10000000000000
1.90000000000000
1.40000000000000
0.800000000000000
2.90000000000000
4.20000000000000
5
5.30000000000000
3.60000000000000
2.90000000000000
3.10000000000000
2.30000000000000
3
3.80000000000000
3.10000000000000
2
1
2.10000000000000
1.20000000000000
1.70000000000000
0.500000000000000
1.30000000000000
2.40000000000000
2.40000000000000
3.30000000000000
4
6.90000000000000
6.60000000000000
5.30000000000000
6.90000000000000
6.70000000000000
6.10000000000000
6.50000000000000
7.40000000000000
9.80000000000000
7.40000000000000
5.50000000000000
3.50000000000000
1.60000000000000
2
1.20000000000000
0.600000000000000
0.400000000000000
2
2.40000000000000
3.30000000000000
4.70000000000000
3.10000000000000
2.50000000000000
3.20000000000000
6
5.10000000000000
6.30000000000000
11.1000000000000
11.2000000000000
10.3000000000000
10.2000000000000
11.2000000000000
8.60000000000000
5.80000000000000
2.10000000000000
2.90000000000000
3.50000000000000
4.30000000000000
4.10000000000000
4.50000000000000
3.30000000000000
4.50000000000000
3.80000000000000
5.40000000000000
5.20000000000000
4
6.60000000000000
6.10000000000000
6.30000000000000
9.40000000000000
6.80000000000000
7.90000000000000
8.20000000000000
10.3000000000000
9.30000000000000
10.5000000000000
7.40000000000000
9.70000000000000
7.20000000000000
7.30000000000000
4.60000000000000
2.70000000000000
5.50000000000000
2.30000000000000
2.80000000000000
3.30000000000000
3
4
4.40000000000000
2.70000000000000
4.20000000000000
4.70000000000000
5.30000000000000
5.40000000000000
6.40000000000000
3.10000000000000
5.30000000000000
6.80000000000000
1.40000000000000
4
4
1.90000000000000
2
0.900000000000000
0.500000000000000
0.800000000000000
1.20000000000000
1.20000000000000
1.70000000000000
2.70000000000000
2.70000000000000
1.90000000000000
2.20000000000000
3.50000000000000
3.90000000000000
3.20000000000000
2.40000000000000
3.50000000000000
4.20000000000000
1.50000000000000
4.60000000000000
3.40000000000000
1.70000000000000
6
1.20000000000000
1.60000000000000
1.90000000000000
0.400000000000000
2.20000000000000
2
1.80000000000000
0.600000000000000
2
3
3.80000000000000
3.10000000000000
2.20000000000000
3
4
2.30000000000000
1.70000000000000
3.10000000000000
3.50000000000000
5.10000000000000
4
2.60000000000000
2.40000000000000
0.600000000000000
1.70000000000000
1.50000000000000
7
1.70000000000000
2
2.40000000000000
1.40000000000000
2.80000000000000
1.90000000000000
4
4.30000000000000
3.40000000000000
1.10000000000000
2.30000000000000
2.30000000000000
3.30000000000000
2.90000000000000
2.50000000000000
2.70000000000000
1.20000000000000
0.900000000000000
2
1.10000000000000
0.600000000000000
0.700000000000000
2.30000000000000
1.40000000000000
0.700000000000000
1.50000000000000
0
0.500000000000000
1.50000000000000
1.80000000000000
1.20000000000000
3.90000000000000
2.60000000000000
2.40000000000000
4.90000000000000
3.20000000000000
3.10000000000000
4.10000000000000
1.80000000000000
0.600000000000000
3.60000000000000
2.90000000000000
2.30000000000000
1.30000000000000
2.90000000000000
1.30000000000000
1.30000000000000
1.70000000000000
2.40000000000000
1.20000000000000
3.60000000000000
3.80000000000000
4.10000000000000
3.70000000000000
4.80000000000000
5.60000000000000
5.50000000000000
4.90000000000000
6.50000000000000
5.70000000000000
4.30000000000000
3.30000000000000
1.40000000000000
2.30000000000000
1.40000000000000
2.10000000000000
3
2.80000000000000
2.20000000000000
2.50000000000000
2.80000000000000
2.20000000000000
5.10000000000000
4.40000000000000
5.60000000000000
4.40000000000000
4
2.50000000000000
2.80000000000000
3.10000000000000
3
4.80000000000000
5.50000000000000
3.60000000000000
3.80000000000000
2
2.60000000000000
2.80000000000000
2.20000000000000
0.400000000000000
1.20000000000000
0.800000000000000
0.700000000000000
0.500000000000000
2.10000000000000
1.80000000000000
1.80000000000000
2.10000000000000
2.20000000000000
2.30000000000000
1.40000000000000
0.800000000000000
2.50000000000000
2.50000000000000
2.70000000000000
2.20000000000000
3.20000000000000
1.30000000000000
1.90000000000000
2
1.30000000000000
0.800000000000000
0.900000000000000
1.70000000000000
1.80000000000000
0.800000000000000
1
0.800000000000000
1.40000000000000
1.60000000000000
1.90000000000000
1.60000000000000
1.60000000000000
2.50000000000000
2.70000000000000
2.20000000000000
2.70000000000000
3.60000000000000
4.80000000000000
4.20000000000000
4.70000000000000
4.40000000000000
3
1
1.40000000000000
2.10000000000000
1.30000000000000
0.200000000000000
2
0.500000000000000
0.500000000000000
2
1.40000000000000
0.600000000000000
2.40000000000000
2.90000000000000
3.10000000000000
3.30000000000000
4.70000000000000
5.40000000000000
6.50000000000000
6.60000000000000
6.50000000000000
7.40000000000000
7.90000000000000
3.40000000000000
2.70000000000000
2.30000000000000
1.50000000000000
1.30000000000000
1.90000000000000
0.600000000000000
0.500000000000000
0.900000000000000
1.90000000000000
1.60000000000000
1.70000000000000
1.90000000000000
1.10000000000000
6.20000000000000
5
3.60000000000000
2.20000000000000
1.30000000000000
1.20000000000000
1
1.60000000000000
1.80000000000000
1.10000000000000
1
0.600000000000000
0.500000000000000
1.10000000000000
1.30000000000000
1.20000000000000
1.30000000000000
1.70000000000000
2.40000000000000
4.90000000000000
1
3.20000000000000
5.50000000000000
3.50000000000000
3.90000000000000
4.10000000000000
5.20000000000000
3.40000000000000
2.80000000000000
3.20000000000000
1
0.700000000000000
0.800000000000000
0.400000000000000
0.500000000000000
0.700000000000000
0.400000000000000
1
1
1
0.800000000000000
0.800000000000000
3.80000000000000
3
2.60000000000000
3.70000000000000
3.20000000000000
3.70000000000000
2.70000000000000
2
2
1.80000000000000
0.300000000000000
0.500000000000000
0.900000000000000
1.10000000000000
0.100000000000000
0.100000000000000
1.40000000000000
2.20000000000000
2.50000000000000
5.40000000000000
5.80000000000000
5.10000000000000
2.70000000000000
7.10000000000000
5.20000000000000
6.10000000000000
6
7.50000000000000
6.20000000000000
5.50000000000000
6
6.80000000000000
6.60000000000000
6.10000000000000
6.70000000000000
5.70000000000000
5.30000000000000
8.80000000000000
7.40000000000000
5.40000000000000
7.60000000000000
6.60000000000000
6.10000000000000
7.50000000000000
6.10000000000000
11.5000000000000
8.50000000000000
10.8000000000000
8.70000000000000
9.20000000000000
9.20000000000000
9
8.80000000000000
6.20000000000000
7.70000000000000
7.20000000000000
2.30000000000000
2.40000000000000
4.10000000000000
3.80000000000000
5.70000000000000
6.10000000000000
3.50000000000000
4.80000000000000
6.30000000000000
5.10000000000000
6
7.40000000000000
5
5.30000000000000
4.80000000000000
5.80000000000000
9.30000000000000
8
8.50000000000000
6.60000000000000
4.40000000000000
0.700000000000000
3.30000000000000
5.50000000000000
4.10000000000000
3.70000000000000
4
3.60000000000000
3.70000000000000
4.60000000000000
2.70000000000000
3.60000000000000
4.30000000000000
4.40000000000000
4.50000000000000
5
4.40000000000000
4
4.80000000000000
6.10000000000000
7.70000000000000
6.40000000000000
6.10000000000000
3.50000000000000
0.500000000000000
1.80000000000000
1.80000000000000
3.20000000000000
2
2.20000000000000
3
2.20000000000000
1.70000000000000
2.60000000000000
2.70000000000000
3.70000000000000
3.50000000000000
5
5.10000000000000
5.50000000000000
4.80000000000000
4.40000000000000
4.50000000000000
4.80000000000000
1.80000000000000
2.10000000000000
0.700000000000000
1.60000000000000
1.70000000000000
1.20000000000000
0.500000000000000
0.600000000000000
0.400000000000000
1.10000000000000
1.30000000000000
1.20000000000000
0.200000000000000
0.400000000000000
2.20000000000000
5.50000000000000
5.10000000000000
3.70000000000000
4.70000000000000
5.30000000000000
3.70000000000000
4.20000000000000
4.60000000000000
3.50000000000000
3.20000000000000
2.60000000000000
2.20000000000000
1.30000000000000
1.10000000000000
0.700000000000000
1.80000000000000
1.70000000000000
3.20000000000000
7.80000000000000
11.2000000000000
11.5000000000000
11
6
8.10000000000000
6.40000000000000
5.80000000000000
8.10000000000000
6.20000000000000
3.60000000000000
4.70000000000000
4
2.50000000000000
1.80000000000000
1.70000000000000
0.700000000000000
2.90000000000000
1.10000000000000
4.30000000000000
2
1.80000000000000
3.80000000000000
3.10000000000000
4.30000000000000
3.80000000000000
4.70000000000000
3.60000000000000
3.80000000000000
2.10000000000000
3.80000000000000
3.10000000000000
2.40000000000000
3
3.20000000000000
2.60000000000000
2.80000000000000
3
2
2
1.20000000000000
0.800000000000000
0.700000000000000
2.50000000000000
2.10000000000000
1
3.10000000000000
2.70000000000000
2.10000000000000
2.60000000000000
5.60000000000000
3.60000000000000
4.70000000000000
2.70000000000000
5.30000000000000
4.30000000000000
3.80000000000000
5.60000000000000
3
2.20000000000000
2.30000000000000
2.10000000000000
0.700000000000000
1
1.50000000000000
1
1.30000000000000
1.70000000000000
0.400000000000000
0.700000000000000
2.30000000000000
4
3.70000000000000
3.90000000000000
4.50000000000000
4.30000000000000
6.20000000000000
4.90000000000000
4.40000000000000
4
4
2.20000000000000
3.10000000000000
1.70000000000000
1
1
1.40000000000000
1.70000000000000
1.10000000000000
1.60000000000000
0.900000000000000
2.40000000000000
3.50000000000000
3.80000000000000
4.10000000000000
4.80000000000000
4.10000000000000
5.10000000000000
5.10000000000000
3.10000000000000
6.50000000000000
4.40000000000000
3
3.60000000000000
2.60000000000000
2
2
0.900000000000000
1.40000000000000
1.40000000000000
1.70000000000000
0.400000000000000
1.10000000000000
0.400000000000000
1.10000000000000
0.900000000000000
1.70000000000000
1.50000000000000
1.90000000000000
2.30000000000000
4.90000000000000
4.30000000000000
4.20000000000000
4.20000000000000
6
3.60000000000000
4.10000000000000
3.70000000000000
1.90000000000000
1.40000000000000
1.90000000000000
1.20000000000000
1.50000000000000
1
1.40000000000000
0.600000000000000
1.20000000000000
1.20000000000000
0.600000000000000
2.10000000000000
1.10000000000000
1
2.40000000000000
4.10000000000000
3.40000000000000
3.80000000000000
3.70000000000000
4.90000000000000
4.50000000000000
3.70000000000000
4.80000000000000
2.80000000000000
2.30000000000000
1.40000000000000
2.10000000000000
2.90000000000000
1.30000000000000
1.10000000000000
1.40000000000000
1.80000000000000
1.50000000000000
2
2.50000000000000
3.50000000000000
4.20000000000000
3.20000000000000
3.90000000000000
3.20000000000000
5.70000000000000
4.90000000000000
5.80000000000000
5.80000000000000
4.10000000000000
4.50000000000000
3.80000000000000
4.70000000000000
7.30000000000000
7.50000000000000
3.80000000000000
5.10000000000000
6.30000000000000
3
3
5.30000000000000
4.70000000000000
2.90000000000000
4.60000000000000
3.70000000000000
3.60000000000000
4.10000000000000
9.30000000000000
10.1000000000000
11.8000000000000
5.70000000000000
6.10000000000000
6.80000000000000
7.50000000000000
9
9.80000000000000
9.20000000000000
3.70000000000000
5.10000000000000
5.10000000000000
5.10000000000000
5.70000000000000
2.50000000000000
3.90000000000000
6.80000000000000
4.30000000000000
5.80000000000000
6.70000000000000
4.40000000000000
5.50000000000000
6.40000000000000
6
8.90000000000000
6.20000000000000
6.80000000000000
7
8.80000000000000
6.70000000000000
8.40000000000000
9.20000000000000
7.50000000000000
6.80000000000000
6
3.50000000000000
8.60000000000000
6.70000000000000
7.70000000000000
6.90000000000000
5.50000000000000
2.80000000000000
1.50000000000000
0.600000000000000
4.40000000000000
5.10000000000000
5.60000000000000
4.90000000000000
7.70000000000000
7.40000000000000
5.80000000000000
2.50000000000000
6.50000000000000
9.20000000000000
5.70000000000000
8.30000000000000
8.90000000000000
5.70000000000000
7.40000000000000
9.30000000000000
7.20000000000000
6.10000000000000
6.10000000000000
5.50000000000000
0.900000000000000
6.10000000000000
3.10000000000000
6.80000000000000
5.40000000000000
4.70000000000000
4.80000000000000
7.50000000000000
7.60000000000000
9.40000000000000
10.5000000000000
9.20000000000000
8.60000000000000
10.7000000000000
8.90000000000000
7
8.50000000000000
9.10000000000000
7.70000000000000
8.20000000000000
9.90000000000000
6.60000000000000
4.90000000000000
4
5.20000000000000
6.30000000000000
5
4.40000000000000
5
3.20000000000000
5.60000000000000
5.10000000000000
5.40000000000000
5.40000000000000
10.2000000000000
10.8000000000000
7.40000000000000
5.60000000000000
8.10000000000000
5.90000000000000
4.80000000000000
3.50000000000000
4.50000000000000
4.10000000000000
3.50000000000000
2.80000000000000
1.10000000000000
0.900000000000000
0.600000000000000
2.10000000000000
1.20000000000000
0.600000000000000
1.40000000000000
2.50000000000000
2.30000000000000
5.10000000000000
4
5.30000000000000
5.10000000000000
4.70000000000000
4.70000000000000
4.70000000000000
3.50000000000000
3.20000000000000
3.20000000000000
2.20000000000000
2.40000000000000
1.10000000000000
3.60000000000000
3.60000000000000
4.30000000000000
4.60000000000000
3.30000000000000
3.20000000000000
3.10000000000000
2.60000000000000
2.50000000000000
1.70000000000000
2.70000000000000
2.70000000000000
3.60000000000000
3.10000000000000
5.30000000000000
4
2.20000000000000
3.50000000000000
4.50000000000000
4.60000000000000
3.30000000000000
2.90000000000000
3.20000000000000
4
5
8.10000000000000
4.40000000000000
6.10000000000000
6.10000000000000
6.40000000000000
7.20000000000000
6.20000000000000
4.50000000000000
4.70000000000000
5.80000000000000
1.80000000000000
6
4.40000000000000
5.60000000000000
3.80000000000000
2.60000000000000
5.50000000000000
10.3000000000000
11.9000000000000
7.30000000000000
3.40000000000000
5.40000000000000
3.90000000000000
5.50000000000000
4.40000000000000
4.40000000000000
2.10000000000000
4.40000000000000
4
4.50000000000000
4.70000000000000
4.10000000000000
3.30000000000000
4.90000000000000
4.40000000000000
4.60000000000000
4.30000000000000
6.90000000000000
4
4
4
4
2.60000000000000
2.70000000000000
3.70000000000000
3.10000000000000
3.90000000000000
3.30000000000000
2.20000000000000
1.60000000000000
0.700000000000000
1.20000000000000
0.800000000000000
1.30000000000000
0.100000000000000
0.800000000000000
1.40000000000000
2.10000000000000
3.60000000000000
4.20000000000000
6
5.20000000000000
6.20000000000000
3.20000000000000
5.10000000000000
3.70000000000000
4.30000000000000
6.30000000000000
4.90000000000000
3.60000000000000
3.60000000000000
4.90000000000000
4.30000000000000
2.70000000000000
4.90000000000000
3.30000000000000
3.10000000000000
1.90000000000000
1.20000000000000
1
0.900000000000000
3.80000000000000
5.10000000000000
5.40000000000000
5.40000000000000
5.90000000000000
10.7000000000000
4.80000000000000
5.70000000000000
5.40000000000000
5.20000000000000
4
5.60000000000000
2.40000000000000
1.30000000000000
0.700000000000000
2.40000000000000
2
1.20000000000000
0.700000000000000
1.30000000000000
1.40000000000000
1.40000000000000
1.90000000000000
1.80000000000000
2.40000000000000
2
2.70000000000000
3
3.50000000000000
3.30000000000000
1.90000000000000
2.80000000000000
5.80000000000000
2.40000000000000
2.20000000000000
2.60000000000000
3.70000000000000
2
1.80000000000000
0.700000000000000
0.500000000000000
3.50000000000000
1.30000000000000
1
1.10000000000000
0.500000000000000
1.40000000000000
1.40000000000000
1.50000000000000
2.40000000000000
2.10000000000000
3.40000000000000
5.40000000000000
4.90000000000000
4.80000000000000
4.70000000000000
4.90000000000000
5.10000000000000
3.70000000000000
3.30000000000000
4.80000000000000
4.70000000000000
1.30000000000000
1.40000000000000
1.40000000000000
1.80000000000000
0.800000000000000
1.10000000000000
1
2.80000000000000
3.60000000000000
5.90000000000000
8.20000000000000
8.10000000000000
8.60000000000000
6.30000000000000
8.20000000000000
9
9.30000000000000
8.20000000000000
10.1000000000000
8.80000000000000
9.20000000000000
10
8.30000000000000
9.10000000000000
8.90000000000000
8
9
8.50000000000000
6.30000000000000
7.90000000000000
5.70000000000000
6.40000000000000
9
11.1000000000000
8.60000000000000
8.60000000000000
8.80000000000000
8.80000000000000
9.70000000000000
7.50000000000000
6.70000000000000
8.70000000000000
9.40000000000000
9.20000000000000
8
6.40000000000000
8.40000000000000
5.70000000000000
5.50000000000000
4.30000000000000
5.10000000000000
3.90000000000000
5.40000000000000
4.40000000000000
4.70000000000000
4.40000000000000
4.50000000000000
4.40000000000000
4.20000000000000
3.90000000000000
6.10000000000000
6.30000000000000
5.70000000000000
6.20000000000000
6.80000000000000
5.10000000000000
4
5.60000000000000
3.80000000000000
5
4.40000000000000
4.80000000000000
4.20000000000000
3.40000000000000
3.60000000000000
3.80000000000000
1.80000000000000
2.70000000000000
2.90000000000000
2.60000000000000
1.20000000000000
0.600000000000000
2.70000000000000
2.60000000000000
3.10000000000000
4.90000000000000
5.30000000000000
4.70000000000000
4.80000000000000
4.70000000000000
3.90000000000000
4.30000000000000
4.20000000000000
2.80000000000000
2
1.20000000000000
1.20000000000000
1.30000000000000
3
1.50000000000000
1.20000000000000
1.80000000000000
1.20000000000000
1.50000000000000
1.10000000000000
2.70000000000000
3.20000000000000
4
4.40000000000000
3.70000000000000
5.10000000000000
4.70000000000000
4.90000000000000
4.80000000000000
7.60000000000000
7.90000000000000
6.50000000000000
5
5.80000000000000
4.50000000000000
0.900000000000000
1.20000000000000
1.30000000000000
2.10000000000000
4.10000000000000
3.80000000000000
1.10000000000000
2.20000000000000
3.50000000000000
4.70000000000000
5.10000000000000
5.10000000000000
6.40000000000000
6.10000000000000
6.20000000000000
5.80000000000000
5.40000000000000
3.80000000000000
3.20000000000000
7.40000000000000
4.70000000000000
4.50000000000000
3.10000000000000
4.70000000000000
2.60000000000000
6.10000000000000
7.50000000000000
2.30000000000000
3.90000000000000
6.70000000000000
6.80000000000000
7.60000000000000
5.50000000000000
6.10000000000000
5.90000000000000
6.10000000000000
9.30000000000000
7.90000000000000
4.50000000000000
2.70000000000000
2
3.60000000000000
2.40000000000000
2.60000000000000
4.30000000000000
4.50000000000000
1.80000000000000
2.10000000000000
0.700000000000000
3.60000000000000
4.20000000000000
5.50000000000000
4.60000000000000
5.50000000000000
7.50000000000000
6.10000000000000
7.70000000000000
8.30000000000000
8.30000000000000
7.80000000000000
5.40000000000000
4.50000000000000
4
5.60000000000000
3
2.60000000000000
2.10000000000000
4.40000000000000
3.10000000000000
3.10000000000000
4.20000000000000
4.20000000000000
2.40000000000000
5.30000000000000
7.10000000000000
5.90000000000000
6.20000000000000
5
4.10000000000000
5.50000000000000
6
5.40000000000000
7.20000000000000
10.6000000000000
9.10000000000000
8.40000000000000
9.90000000000000
8.90000000000000
8.30000000000000
6.50000000000000
4
5.60000000000000
4.60000000000000
6.10000000000000
6.10000000000000
6.20000000000000
7.50000000000000
6.30000000000000
7.70000000000000
7.50000000000000
8.50000000000000
8.40000000000000
11.1000000000000
9.80000000000000
10.5000000000000
9.50000000000000
15
13.9000000000000
10.3000000000000
8.40000000000000
8.30000000000000
6.70000000000000
8.20000000000000
6.30000000000000
6.80000000000000
9.80000000000000
9.10000000000000
7
8
9.80000000000000
11.3000000000000
6.70000000000000
12.4000000000000
7.70000000000000
10.1000000000000
10.7000000000000
11.6000000000000
11.8000000000000
10.6000000000000
8.50000000000000
10.9000000000000
10.8000000000000
11.7000000000000
9.50000000000000
8.60000000000000
8.60000000000000
8.50000000000000
7.90000000000000
6.20000000000000
5.70000000000000
5.40000000000000
3.90000000000000
3.10000000000000
4.30000000000000
5.50000000000000
9.30000000000000
8.10000000000000
9.70000000000000
9.20000000000000
13.2000000000000
9.80000000000000
11.3000000000000
11.5000000000000
10.3000000000000
10.4000000000000
9.50000000000000
8.80000000000000
8.60000000000000
8.60000000000000
7.90000000000000
6.30000000000000
6.20000000000000
4.30000000000000
3.90000000000000
4.30000000000000
4.40000000000000
6
5
3.20000000000000
5.10000000000000
6.20000000000000
6.30000000000000
7.60000000000000
6.60000000000000
7.90000000000000
6.60000000000000
6.60000000000000
5.70000000000000
6.80000000000000
4.10000000000000
6.60000000000000
5.40000000000000
5.90000000000000
4.90000000000000
4.60000000000000
3.20000000000000
3.30000000000000
3.30000000000000
1.80000000000000
2.20000000000000
2.30000000000000
2.20000000000000
1.30000000000000
0.800000000000000
4.80000000000000
5.80000000000000
4.70000000000000
5.30000000000000
6.20000000000000
5.50000000000000
5.30000000000000
5.80000000000000
5.50000000000000
3.60000000000000
3.40000000000000
1.80000000000000
1.10000000000000
2.20000000000000
1.50000000000000
0.300000000000000
1.30000000000000
2
1.30000000000000
1.40000000000000
0.300000000000000
2.10000000000000
3
2.90000000000000
2.80000000000000
4.20000000000000
5.20000000000000
4.40000000000000
5.90000000000000
5.60000000000000
3.80000000000000
3.60000000000000
4.50000000000000
3.50000000000000
4.60000000000000
6.80000000000000
8.60000000000000
9.10000000000000
2.40000000000000
1.90000000000000
8.50000000000000
8.60000000000000
9.10000000000000
1.70000000000000
2.30000000000000
2.10000000000000
7.90000000000000
7.80000000000000
5.50000000000000
6.30000000000000
5.40000000000000
10.1000000000000
10.3000000000000
7.50000000000000
10.4000000000000
10.7000000000000
8.10000000000000
6.50000000000000
8.60000000000000
8.90000000000000
8.40000000000000
7.90000000000000
1.20000000000000
3.60000000000000
3.90000000000000
1.60000000000000
1.50000000000000
1.30000000000000
2.40000000000000
1.50000000000000
1.40000000000000
1.70000000000000
1
1.10000000000000
1.50000000000000
3.70000000000000
4.80000000000000
4.50000000000000
4
2.60000000000000
3
2.90000000000000
1.70000000000000
2
1.30000000000000
0.800000000000000
1.30000000000000
1.10000000000000
2
2.10000000000000
1.60000000000000
0.500000000000000
1.70000000000000
1
1.40000000000000
1.10000000000000
3
2.10000000000000
2.60000000000000
3.10000000000000
4.30000000000000
2.70000000000000
5.80000000000000
6
6.60000000000000
7.30000000000000
9.30000000000000
9.30000000000000
7.30000000000000
9.30000000000000
8.90000000000000
8.50000000000000
6.10000000000000
6.80000000000000
8
6.10000000000000
8.30000000000000
8.50000000000000
5.60000000000000
6.10000000000000
7.80000000000000
7.30000000000000
7.10000000000000
9
11.6000000000000
9.40000000000000
7.90000000000000
8.40000000000000
7.60000000000000
5.90000000000000
6.10000000000000
5.90000000000000
6.50000000000000
5.60000000000000
6.20000000000000
5.50000000000000
5.20000000000000
2.40000000000000
2.70000000000000
1
1.10000000000000
1.20000000000000
1.30000000000000
1.90000000000000
1.40000000000000
2.30000000000000
2.60000000000000
1.60000000000000
3.90000000000000
3.10000000000000
4.30000000000000
5.90000000000000
3.90000000000000
2.30000000000000
2.90000000000000
2.40000000000000
3.20000000000000
2
1.10000000000000
1.70000000000000
0.700000000000000
3.20000000000000
9.20000000000000
7
8.90000000000000
7.20000000000000
9.60000000000000
8.50000000000000
10.8000000000000
9.10000000000000
7.90000000000000
8.40000000000000
6
2.90000000000000
2.60000000000000
1.90000000000000
2.10000000000000
1.40000000000000
2.30000000000000
1.90000000000000
1.10000000000000
0.900000000000000
1.40000000000000
0.800000000000000
0.900000000000000
0.400000000000000
3.60000000000000
1.40000000000000
1
1.40000000000000
0.700000000000000
2.10000000000000
2.10000000000000
1.90000000000000
2.50000000000000
2.40000000000000
1.90000000000000
2.70000000000000
1.40000000000000
1.40000000000000
2.10000000000000
2.60000000000000
3.40000000000000
2
1
1.40000000000000
0.900000000000000
1.50000000000000
0.900000000000000
0.700000000000000
1.70000000000000
0.700000000000000
1
0.900000000000000
1
0.600000000000000
1.40000000000000
6.70000000000000
6.40000000000000
6.60000000000000
7.30000000000000
8.20000000000000
7.90000000000000
5.60000000000000
9.40000000000000
8.10000000000000
8.90000000000000
8
8.50000000000000
8.20000000000000
8.30000000000000
7.50000000000000
7.30000000000000
5.50000000000000
4.80000000000000
2.10000000000000
2.10000000000000
2
3.30000000000000
5.90000000000000
5
4.60000000000000
5.10000000000000
6.20000000000000
6.60000000000000
5.60000000000000
8
6.70000000000000
6.70000000000000
5.90000000000000
5.80000000000000
3.90000000000000
5.10000000000000
3.70000000000000
3.90000000000000
3.50000000000000
1.80000000000000
2.10000000000000
4.50000000000000
2.50000000000000
3.30000000000000
4.90000000000000
4.80000000000000
4.20000000000000
5.80000000000000
4.60000000000000
6
5
5.80000000000000
5.20000000000000
4.90000000000000
4.80000000000000
7.90000000000000
6.50000000000000
6.20000000000000
5.20000000000000
4.50000000000000
2
2.60000000000000
2.20000000000000
1.80000000000000
1.90000000000000
2.40000000000000
2.50000000000000
2
2.90000000000000
2.70000000000000
1.10000000000000
3.60000000000000
4
5.40000000000000
6.20000000000000
5.10000000000000
7.80000000000000
5.50000000000000
6.60000000000000
6.10000000000000
3.70000000000000
2.90000000000000
4
3.10000000000000
4.80000000000000
2.90000000000000
2.90000000000000
2.30000000000000
2.40000000000000
2
4.60000000000000
3.90000000000000
3.50000000000000
4
4.20000000000000
2.90000000000000
5.10000000000000
4.90000000000000
3.90000000000000
5.40000000000000
4
4.20000000000000
3.30000000000000
4
2.70000000000000
1.70000000000000
1.60000000000000
2.80000000000000
1.30000000000000
1.30000000000000
1.50000000000000
1.10000000000000
1.20000000000000
0.800000000000000
0.700000000000000
0.800000000000000
1.90000000000000
1.60000000000000
1.40000000000000
1.70000000000000
1.50000000000000
1.20000000000000
1.50000000000000
2.70000000000000
3.20000000000000
4.40000000000000
5.30000000000000
4.90000000000000
2.90000000000000
2.40000000000000
1.90000000000000
1
4.40000000000000
1.30000000000000
1.80000000000000
0.500000000000000
1.40000000000000
1.90000000000000
1.10000000000000
0.500000000000000
1.10000000000000
1.20000000000000
1.20000000000000
1.50000000000000
1.70000000000000
1.10000000000000
2.50000000000000
2.80000000000000
3
5.20000000000000
5
2.70000000000000
3.50000000000000
3.30000000000000
4.40000000000000
4.90000000000000
1.90000000000000
1.50000000000000
1.30000000000000
0.300000000000000
1.80000000000000
1.70000000000000
1.60000000000000
1.10000000000000
2.10000000000000
1.40000000000000
1.40000000000000
1.30000000000000
1.10000000000000
5.40000000000000
6.60000000000000
6.20000000000000
5.90000000000000
6.20000000000000
6.10000000000000
9
6.40000000000000
7.50000000000000
6.20000000000000
7.10000000000000
7
7.20000000000000
5
6.70000000000000
5.80000000000000
5.10000000000000
4.60000000000000
5.40000000000000
7.50000000000000
7.20000000000000
8.50000000000000
6
11.1000000000000
9.40000000000000
10.4000000000000
9.90000000000000
11
12.7000000000000
11.2000000000000
8
11.7000000000000
10
8.90000000000000
8.80000000000000
10.9000000000000
11.9000000000000
10.1000000000000
7.90000000000000
9.20000000000000
9.90000000000000
8.50000000000000
8.90000000000000
8.40000000000000
8.80000000000000
9.70000000000000
10.8000000000000
11.1000000000000
7.90000000000000
10
11.6000000000000
10.7000000000000
10
11.1000000000000
12.4000000000000
11.7000000000000
10.7000000000000
9.40000000000000
10.7000000000000
10.3000000000000
7.10000000000000
9.30000000000000
11.4000000000000
9.20000000000000
11.3000000000000
10.4000000000000
8
10.6000000000000
9
7.80000000000000
9.10000000000000
7.70000000000000
9.20000000000000
7.80000000000000
9.50000000000000
11.8000000000000
11.5000000000000
12.5000000000000
11.4000000000000
11.4000000000000
11.5000000000000
10.2000000000000
9.20000000000000
9.80000000000000
9.90000000000000
8.40000000000000
9.80000000000000
8.50000000000000
8.40000000000000
7.40000000000000
8.40000000000000
7.10000000000000
8.60000000000000
7.70000000000000
8
5.70000000000000
6.80000000000000
8.60000000000000
9
7.10000000000000
7.30000000000000
7.60000000000000
4.80000000000000
4.40000000000000
3.40000000000000
2.80000000000000
4.10000000000000
2.30000000000000
1.40000000000000
1.80000000000000
1.40000000000000
1.40000000000000
1.80000000000000
1.50000000000000
0.700000000000000
1.30000000000000
1.60000000000000
1.20000000000000
1.80000000000000
2.20000000000000
2.30000000000000
3.60000000000000
2.90000000000000
2.40000000000000
4
5.70000000000000
4.20000000000000
5.20000000000000
3.90000000000000
1.20000000000000
1.40000000000000
1.40000000000000
1.90000000000000
1.50000000000000
1.70000000000000
1.90000000000000
2.30000000000000
1.20000000000000
2.20000000000000
1.70000000000000
2.10000000000000
2.50000000000000
2.90000000000000
4.50000000000000
5.20000000000000
4.10000000000000
4.50000000000000
6.70000000000000
4.70000000000000
3.70000000000000
4.60000000000000
4.50000000000000
2.20000000000000
4.20000000000000
2.80000000000000
2.60000000000000
2.20000000000000
0.800000000000000
1.70000000000000
1.30000000000000
1.90000000000000
1.70000000000000
1.60000000000000
2.60000000000000
2.40000000000000
2.70000000000000
1.80000000000000
1.90000000000000
3.60000000000000
2.60000000000000
3.20000000000000
3.80000000000000
5.20000000000000
5.60000000000000
4.70000000000000
3.20000000000000
2.20000000000000
3.20000000000000
1.90000000000000
1.50000000000000
1.30000000000000
1.30000000000000
1.10000000000000
2.20000000000000
1.70000000000000
2.20000000000000
2.40000000000000
1.90000000000000
2.10000000000000
1.90000000000000
1.90000000000000
2.10000000000000
2.80000000000000
1.80000000000000
3.60000000000000
3.70000000000000
4.90000000000000
4.40000000000000
2.70000000000000
2.70000000000000
1.10000000000000
1.40000000000000
0.800000000000000
0.300000000000000
1.20000000000000
1.60000000000000
1.90000000000000
1.20000000000000
1.20000000000000
0.600000000000000
1.10000000000000
2
1.10000000000000
1.70000000000000
1.50000000000000
2.60000000000000
3.20000000000000
2.90000000000000
3
2
4.20000000000000
4.60000000000000
1.80000000000000
2
2.20000000000000
2
0.700000000000000
2.60000000000000
0.700000000000000
1.20000000000000
2.70000000000000
1.50000000000000
4.80000000000000
5.40000000000000
3.10000000000000
3.90000000000000
2.20000000000000
2.90000000000000
3.90000000000000
4.50000000000000
4.40000000000000
4.80000000000000
5.10000000000000
6.60000000000000
6.40000000000000
6.10000000000000
4.70000000000000
4.50000000000000
3.80000000000000
2.90000000000000
1.90000000000000
0.700000000000000
3.20000000000000
1.40000000000000
1.30000000000000
1.80000000000000
2.10000000000000
2.40000000000000
1.90000000000000
0.900000000000000
1
1
4.60000000000000
5.90000000000000
5.70000000000000
4.70000000000000
5
4.20000000000000
5.90000000000000
6.20000000000000
5.60000000000000
4.30000000000000
4
3.50000000000000
1.40000000000000
3.20000000000000
4.10000000000000
1.80000000000000
0.900000000000000
3.30000000000000
2.90000000000000
3.60000000000000
1.40000000000000
1.20000000000000
0.900000000000000
1.10000000000000
0.600000000000000
3
4.60000000000000
4.80000000000000
6.60000000000000
4.30000000000000
5.50000000000000
5.30000000000000
5.30000000000000
4.90000000000000
4.90000000000000
5.50000000000000
8
4.90000000000000
5
2.70000000000000
3
2.20000000000000
1.30000000000000
1
0.700000000000000
0.500000000000000
0.800000000000000
0.700000000000000
4.30000000000000
3.50000000000000
5.40000000000000
6
5
4.90000000000000
3.80000000000000
5.50000000000000
6.70000000000000
4.60000000000000
5.60000000000000
4.70000000000000
4.40000000000000
4.30000000000000
5.10000000000000
3.90000000000000
2.80000000000000
1.70000000000000
3.70000000000000
3.50000000000000
5.30000000000000
[truncated: 401,992 more chars]
