# Supplementary material for: A robust chaos-inspired artificial intelligence model for dealing with nonlinear dynamics in wind speed forecasting
Source: PeerJ Comput Sci. 2024 Oct 10;10:e2393. doi: 10.7717/peerj-cs.2393 (PMC11623228; doi:10.7717/peerj-cs.2393)
Supplement: Supplemental Information 1 [file peerj-cs-10-2393-s001.zip › cs-102240-ReadMe.txt]

optimize_LSTM_with_TAVO_IMF: This function performs the optimization of LSTM hyperparameters using TAVO. It first decomposes the data into IMFs using REMD and then evaluates each candidate solution by training an LSTM model on each IMF and calculating the validation loss.
initialize_population: Initializes the population within the specified bounds.
evaluate_population: Evaluates the fitness of the population.
fitness_function: Trains LSTM models on the IMFs and calculates the validation loss.
train_LSTM_model: Defines and trains an LSTM model.
tent_map: Implements the Tent Chaotic Map.
time_varying_weight: Calculates the time-varying weight used for updating positions.

Note
This code uses the remd function for REMD decomposition.
The dataset variables train_data and val_data should be appropriately defined and loaded.
This implementation combines REMD decomposition, LSTM modeling, and the TAVO algorithm to optimize the LSTM hyperparameters effectively.
