# Supplementary material for: A robust chaos-inspired artificial intelligence model for dealing with nonlinear dynamics in wind speed forecasting
Source: PeerJ Comput Sci. 2024 Oct 10;10:e2393. doi: 10.7717/peerj-cs.2393 (PMC11623228; doi:10.7717/peerj-cs.2393)
Supplement: Supplemental Information 2 [file peerj-cs-10-2393-s002.m]

function [best_params, best_loss] = optimize_LSTM_with_TAVO_IMF(pop_size, bounds, max_iter, train_data, val_data)
    % Decompose the training and validation data into IMFs using REMD
    [imfs_train, ~] = remd(train_data);
    [imfs_val, ~] = remd(val_data);
    
    num_imfs = size(imfs_train, 2);

    % Initialize population
    population = initialize_population(pop_size, bounds);
    fitness = evaluate_population(population, imfs_train, imfs_val, num_imfs);
    
    % Best solution initialization
    [best_loss, best_idx] = min(fitness);
    best_params = population(best_idx, :);
    
    % Initialize chaotic map
    chaotic_map = rand(pop_size, 1);
    
    % Main loop
    for t = 1:max_iter
        weight = time_varying_weight(t, max_iter);
        
        for i = 1:pop_size
            % Update using Tent Chaotic Map
            chaotic_map(i) = tent_map(chaotic_map(i));
            
            % Generate new position
            r1 = rand();
            r2 = rand();
            new_position = population(i, :) + r1 * weight * (best_params - chaotic_map(i) * population(i, :)) + ...
                           r2 * (chaotic_map(i) * (bounds(:, 2) - bounds(:, 1))' + bounds(:, 1)');
            
            % Apply boundary constraints
            new_position = max(min(new_position, bounds(:, 2)'), bounds(:, 1)');
            
            % Evaluate new position
            new_loss = fitness_function(new_position, imfs_train, imfs_val, num_imfs);
            
            % Update if the new position is better
            if new_loss < fitness(i)
                population(i, :) = new_position;
                fitness(i) = new_loss;
                
                % Update best solution
                if new_loss < best_loss
                    best_params = new_position;
                    best_loss = new_loss;
                end
            end
        end
    end
end

function population = initialize_population(pop_size, bounds)
    population = bounds(:, 1)' + (bounds(:, 2)' - bounds(:, 1)') .* rand(pop_size, size(bounds, 1));
end

function fitness = evaluate_population(population, imfs_train, imfs_val, num_imfs)
    pop_size = size(population, 1);
    fitness = zeros(pop_size, 1);
    for i = 1:pop_size
        fitness(i) = fitness_function(population(i, :), imfs_train, imfs_val, num_imfs);
    end
end

function loss = fitness_function(params, imfs_train, imfs_val, num_imfs)
    num_units = round(params(1));
    learning_rate = params(2);
    batch_size = round(params(3));
    
    % Train an LSTM model for each IMF and get the total loss
    total_loss = 0;
    for k = 1:num_imfs
        model = train_LSTM_model(num_units, learning_rate, batch_size, imfs_train(:, k));
        predictions = predict(model, imfs_val(:, k));
        total_loss = total_loss + mean((predictions - imfs_val(:, k)).^2);
    end
    loss = total_loss / num_imfs;
end

function model = train_LSTM_model(num_units, learning_rate, batch_size, data)
    % Prepare data for LSTM
    X = data(:, 1:end-1)';
    Y = data(:, 2:end)';
    
    % Create LSTM network
    layers = [ ...
        sequenceInputLayer(1)
        lstmLayer(num_units, 'OutputMode', 'sequence')
        fullyConnectedLayer(1)
        regressionLayer];
    
    % Specify training options
    options = trainingOptions('adam', ...
        'InitialLearnRate', learning_rate, ...
        'MaxEpochs', 150, ...
        'MiniBatchSize', batch_size, ...
        'Shuffle', 'every-epoch', ...
        'Plots', 'none', ...
        'Verbose', false);
    
    % Train the LSTM model
    model = trainNetwork(X, Y, layers, options);
end

function y = tent_map(x, a)
    if nargin < 2
        a = 0.7;
    end
    if x < 0.5
        y = a * x;
    else
        y = a * (1 - x);
    end
end

function weight = time_varying_weight(t, max_iter, initial_weight, final_weight)
    if nargin < 3
        initial_weight = 0.9;
    end
    if nargin < 4
        final_weight = 0.4;
    end
    weight = initial_weight - (initial_weight - final_weight) * (t / max_iter);
end

% Parameters for optimization
pop_size = 30;
bounds = [50, 200;    % num_units: from 50 to 200
          0.0001, 0.01; % learning_rate: from 0.0001 to 0.01
          16, 128];    % batch_size: from 16 to 128
max_iter = 100;

% Load your training and validation data
% train_data = ...
% val_data = ...

% Run the TAVOA to optimize LSTM hyperparameters for IMFs
[best_params, best_loss] = optimize_LSTM_with_TAVO_IMF(pop_size, bounds, max_iter, train_data, val_data);
disp('Best Parameters:');
disp(best_params);
disp('Best Loss:');
disp(best_loss);
